# Supplementary material for: Comparative Methods for Association Studies: A Case Study on Metabolite Variation in a Brassica rapa Core Collection
Source: PLoS One. 2011 May 13;6(5):e19624. doi: 10.1371/journal.pone.0019624 (PMC3094343; doi:10.1371/journal.pone.0019624)
Supplement: Table S1 — Membership probabilities and group assignment of all accessions used in this study based on STRUCTURE. (XLSX) [file pone.0019624.s001.xlsx]

## Sheet: Sheet1
					structure
Accession	origin	cultivar name		genebank	membership probability				group	<0.70
					1	2	3	4
FT.001	Netherlands	Halflange Witte Blauwkop Ingesneden Blad-Barenza	Turnip	CGN06669	0.893	0.034	0.036	0.036	2
FT.002	United Kingdom	De Norfolk a Collet Rouge	Turnip	CGN06673	0.762	0.159	0.034	0.045	2
VT.008	Pusa Chandrina	India	Turnip	CGN06711	0.85	0.043	0.082	0.025	2
VT.010	Hungary	Platte Ronde Blauwkop Ingesneden Blad-Lila Ker	Turnip	CGN06718	0.886	0.03	0.011	0.072	2
VT.015	Italy	Bianca Lodigiana; Italiaanse Witte	Turnip	CGN06724	0.847	0.096	0.025	0.031	2
MIZ.019	Japan	Bladmoes Geslu	Mizuna	CGN06790	0.153	0.546	0.243	0.058	2	*
PC.022	Netherlands		Pak choi	CGN06816	0.199	0.389	0.142	0.27	2	*
WO.024	Sweden	Svalof 0308	Turnip rape	CGN06818	0.842	0.041	0.058	0.059	2
BRO.025	Italy	Natalino	Broccoleto	CGN06823	0.83	0.04	0.02	0.11	2
BRO.027	Italy	Quarantina	Broccoleto	CGN06825	0.775	0.055	0.059	0.111	2
BRO.028	Italy	Tardivo	Broccoleto	CGN06827	0.872	0.063	0.029	0.036	2
BRO.029	Italy	Norantino	Broccoleto	CGN06828	0.922	0.028	0.005	0.045	2
BRO.030	Italy	Sessantina	Broccoleto	CGN06829	0.762	0.1	0.009	0.13	2
YS.033	Germany	Dys 1	Yellow sarson	CGN06835	0.007	0.019	0.958	0.015	3
SO.035	Bangladesh	Somali Sarisa	Turnip rape	CGN06837	0.01	0.02	0.958	0.013	3
SO.037	Bangladesh	Kalyania	Turnip rape	CGN06839	0.238	0.335	0.385	0.042	3	*
SO.038	Germany	Toria	Turnip rape	CGN06840	0.148	0.258	0.401	0.193	3	*
SO.039	Bangladesh	Sampad	Turnip rape	CGN06841	0.005	0.012	0.975	0.008	3
KOM.041	Japan	Komatsuna	Neep greens	CGN06843	0.122	0.725	0.079	0.073	2
CC.048	Soviet Union		Chinese cabbage	CGN06867	0.021	0.155	0.131	0.693	3	*
VT.052	Netherlands	Hilversumse; Marteau	Turnip	CGN07166	0.725	0.051	0.074	0.149	2
CC.057	China		Chinese cabbage	CGN07182	0.018	0.136	0.017	0.828	3
CC.058	Czech Republic		Chinese cabbage	CGN07183	0.012	0.108	0.009	0.871	3
CC.059	Korea		Chinese cabbage	CGN07184	0.013	0.03	0.187	0.77	3
CC.068	Bulgaria		Chinese cabbage	CGN07196	0.008	0.096	0.004	0.892	3
CC.072	China	BRA 207/70	Chinese cabbage	CGN07201	0.05	0.071	0.091	0.789	3
PC.078	Netherlands	Choy Sam	caixin	CGN07211	0.024	0.848	0.044	0.084	2
WO.080	Pakistan		Turnip rape	CGN07216	0.364	0.534	0.075	0.026	2	*
WO.081	Pakistan		Turnip rape	CGN07217	0.38	0.417	0.129	0.074	2	*
WO.083	Pakistan		Turnip rape	CGN07220	0.315	0.437	0.208	0.04	2	*
BRO.103	Indonesia	Tsja Sim; No. P1R5T5	caixin	CGN15158	0.026	0.831	0.019	0.124	2
PC.105	China	BRA 77/72	Wutacai	CGN15171	0.058	0.7	0.092	0.15	2
VT.115	Japan	Kairyou Hakata	Turnip	CGN15199	0.268	0.624	0.072	0.035	2	*
KOM.118	Japan	Komatsuna	Neep greens	CGN15202	0.149	0.655	0.127	0.069	2	*
MIZ.128	Japan	Round Leaved Mibuna	Mizuna	CGN17279	0.403	0.405	0.174	0.018	2	*
TG.129	Japan	Vitamin Na	Neep greens	CGN17280	0.173	0.724	0.084	0.018	2
TG.131	Japan	Maruba Santo Sai	Neep greens	CGN17282	0.132	0.429	0.062	0.376	2	*
FT.004	Denmark	Lange Gele Bortfelder	Turnip	CGN06678	0.776	0.065	0.017	0.142	2
FT.005	Germany	Ochsenhorner	Turnip	CGN06688	0.905	0.026	0.006	0.063	2
VT.006	India	Pusa Chandrina	Turnip	CGN06709	0.51	0.189	0.27	0.03	2	*
VT.007	Soviet Union	Maiskaja	Turnip	CGN06710	0.892	0.028	0.051	0.029	2
VT.011	Soviet Union	Platte Witte Blauwkop Ingesneden Blad-Siniaja	Turnip	CGN06719	0.477	0.474	0.027	0.023	2	*
VT.014	Italy	Platte Witte Blauwkop Heelblad-Milan	Turnip	CGN06722	0.739	0.19	0.025	0.046	2
VT.018	Netherlands	Goudbal; Golden Ball	Turnip	CGN06774	0.789	0.097	0.019	0.094	2
PC.023	China	Si Yue Man	Pak choi	CGN06817	0.068	0.74	0.09	0.102	2
BRO.026	Italy		Broccoleto	CGN06824	0.938	0.023	0.01	0.029	2
SO.031	USA		Turnip rape	CGN06832	0.537	0.22	0.223	0.02	2	*
SO.032	India	Pusa Kalyani	Turnip rape	CGN06834	0.113	0.426	0.382	0.079	2	*
SO.034	Bangladesh	Australian RARS	Turnip rape	CGN06836	0.032	0.017	0.938	0.013	3
SO.040	Canada	Candle	Turnip rape	CGN06842	0.865	0.106	0.012	0.017	2
VT.044	Soviet Union	Soloveckaja	Turnip	CGN06859	0.777	0.107	0.077	0.039	2
CC.049	Netherlands	Granaat	Chinese cabbage	CGN07143	0.064	0.096	0.013	0.826	3
FT.051	Soviet Union	Krasnaja	Turnip	CGN07164	0.422	0.251	0.253	0.074	2	*
VT.053	Germany	Teltower Kleine	Turnip	CGN07167	0.901	0.048	0.014	0.037	2
FT.056	France	Daisy; Bladraap	Turnip	CGN07179	0.385	0.312	0.173	0.13	2	*
CC.060	China		Chinese cabbage	CGN07185	0.086	0.143	0.009	0.762	3
CC.061	Yugoslavia		Chinese cabbage	CGN07188	0.011	0.353	0.007	0.629	3	*
CC.062	Germany		Chinese cabbage	CGN07189	0.045	0.046	0.014	0.895	3
CC.067	Japan		Chinese cabbage	CGN07195	0.017	0.296	0.04	0.646	3	*
CC.069	USA		Chinese cabbage	CGN07198	0.09	0.27	0.008	0.632	3	*
CC.070	Korea	BRA 47/22	Chinese cabbage	CGN07199	0.021	0.07	0.133	0.776	3
CC.071	Japan	BRA 211/69	Chinese cabbage	CGN07200	0.142	0.389	0.258	0.211	2	*
CC.073	China	BRA127/67	Chinese cabbage	CGN07202	0.042	0.471	0.016	0.47	2	*
PC.076	China		Pak choi	CGN07205	0.053	0.497	0.084	0.366	2	*
WO.084	Pakistan		Turnip rape	CGN07221	0.313	0.371	0.111	0.204	2	*
FT.086	Pakistan		Turnip	CGN07223	0.426	0.355	0.035	0.184	2	*
WO.087	Pakistan		Turnip rape	CGN07226	0.42	0.279	0.278	0.023	2	*
FT.088	Netherlands	Blauwkop Heelblad-Oliekannetjes	Turnip	CGN10985	0.528	0.347	0.071	0.053	2	*
VT.089	France	D'Auvergne Hative	Turnip	CGN10995	0.746	0.101	0.007	0.146	2
VT.091	United Kingdom	Snowball; Blanc Rond de Jersey	Turnip	CGN10999	0.861	0.037	0.013	0.089	2
VT.092	Netherlands	Amerikaanse Witte Roodkop Heelbad	Turnip	CGN11000	0.696	0.102	0.1	0.101	2
CC.093	China		Chinese cabbage	CGN11002	0.026	0.106	0.065	0.803	3
CC.094	Japan		Chinese cabbage	CGN11003	0.023	0.194	0.014	0.769	3
CC.095	China		Chinese cabbage	CGN11005	0.331	0.208	0.013	0.448	3	*
FT.097	Germany	Buko; Bladraap	Turnip	CGN11010	0.639	0.034	0.024	0.303	2	*
PC.099	China	Chinese Bai Cai	Pak choi	CGN13924	0.051	0.549	0.308	0.092	2	*
PC.101	China	Tientsin; Celery, Shantung, Peking	Pak choi	CGN13926	0.022	0.573	0.005	0.4	2	*
PC.107	Hong Kong	Dwarf	Pak choi	CGN15184	0.022	0.809	0.036	0.133	2
CC.112	China	Bao Tou Qing	Chinese cabbage	CGN15194	0.015	0.162	0.013	0.81	3
CC.113	China	Bei jing 106	Chinese cabbage	CGN15195	0.085	0.079	0.142	0.694	3
CC.114	China	Xiao Qing Kou	Chinese cabbage	CGN15196	0.027	0.268	0.059	0.647	3	*
VT.117	Japan	Toya	Turnip	CGN15201	0.028	0.745	0.183	0.043	2
CC.125	Korea		Chinese cabbage	CGN15222	0.041	0.325	0.09	0.544	3	*
BRO.127	Japan	Edible Flower	Broccoleto	CGN17278	0.192	0.432	0.086	0.29	2	*
VT.137	Uzbekistan		Turnip	CGN20735	0.671	0.216	0.072	0.041	2	*
CC.140	Japan	Kashin	Chinese cabbage	CGN20771	0.017	0.399	0.015	0.569	3	*
CC.141	Japan	Kyoto Sang	Chinese cabbage	CGN21731	0.025	0.034	0.023	0.918	3
CC.142	Japan	Matsushima Jun Sang	Chinese cabbage	CGN21732	0.021	0.055	0.036	0.888	3
VT.009	Japan	Ronde Rode-Tsutsui	Turnip	CGN06717	0.113	0.794	0.068	0.025	2
VT.012	Japan	Ronde Rode Heelblad-Yurugu Red	Turnip	CGN06720	0.017	0.651	0.183	0.149	2	*
VT.013	Japan	Ronde Rode Heelblad-Scarlet Ball	Turnip	CGN06721	0.126	0.758	0.091	0.025	2
VT.045	Italy	Milanskaja; Italiaanse Witte	Turnip	CGN06860	0.765	0.025	0.102	0.108	2
VT.116	Japan	Nagasaki Aka	Turnip	CGN15200	0.032	0.769	0.168	0.031	2
YS.143	USA	R500	Yellow sarson	FIL500	0.004	0.006	0.984	0.005	3
RC.144	USA	Rapid cycling	Turnip rape	FIL501	0.148	0.317	0.427	0.108	3	*
WO.085	Pakistan		Turnip rape	CGN07222	0.349	0.364	0.27	0.017	2	*
OR.213	China	Huang Po Tian You Cai	Turnip rape	OCRI0235	0.191	0.655	0.055	0.098	2	*
OR.209	China	Huang Gang Bai You Cai	Turnip rape	OCRI1752	0.033	0.761	0.164	0.042	2
OR.211	China	Yi Chang Xiao You Cai	Turnip rape	OCRI1771	0.058	0.72	0.063	0.159	2
OR.210	China	Lou Tian You Bai Cai	Turnip rape	OCRI1757	0.031	0.715	0.027	0.228	2
PC.183	China	Ai Kuang Qing	Pak choi	OCRI3742	0.101	0.801	0.022	0.075	2
OR.219	China	Ping Ba Bai You Cai	Turnip rape	OCRI3801	0.144	0.386	0.13	0.341	2	*
CC.153	China	Bao Tou Bai Cai	Chinese cabbage	VO2A0020	0.024	0.339	0.068	0.569	3	*
CC.163	China	Tian jing Bai Cai	Chinese cabbage	VO2A0049	0.015	0.219	0.059	0.707	3
CC.150	China	Yu Quan Bao Tou Qing	Chinese cabbage	VO2A0012	0.022	0.054	0.106	0.818	3
CC.156	China	Huang Yang Bai	Chinese cabbage	VO2A0030	0.1	0.098	0.083	0.718	3
CC.158	China	Gao Zhuang Huang Yang Bai	Chinese cabbage	VO2A0034	0.026	0.177	0.089	0.709	3
CC.160	China	Qing Kou Bai Cai	Chinese cabbage	VO2A0044	0.008	0.208	0.029	0.755	3
CC.161	China	Huang Yang Bai	Chinese cabbage	VO2A0046	0.02	0.253	0.033	0.693	3	*
CC.168	China	Lou Yang Da Bai Cai	Chinese cabbage	VO2A0068	0.037	0.218	0.027	0.718	3
PC.172	China	No 17 Bai Cai	Pak choi	VO2B0207	0.011	0.74	0.059	0.19	2
PC.171	China	B139 Xiao Bai Cai	Pak choi	VO2B0206	0.031	0.856	0.019	0.094	2
PC.173	China	Kui Shan Li Ye Bai Cai	Pak choi	VO2B0223	0.015	0.78	0.02	0.185	2
PC.177	China	Ai Jiao Huang	Pak choi	VO2B0396	0.103	0.666	0.041	0.191	2
PC.191	China	Wuhan Ai Jiao Huang	Pak choi	VO2B0988	0.018	0.84	0.017	0.125	2
FT.003	Netherlands	Lange Witte Roodkop	Turnip	CGN06675	0.8	0.085	0.018	0.097	2
VT.017	Netherlands	Platte Witte Meirapen	Turnip	CGN06732	0.717	0.072	0.071	0.14	2
FT.047	Soviet Union	Moskovskij	Turnip	CGN06866	0.704	0.228	0.029	0.038	2
VT.090	France	De Croissy	Turnip	CGN10996	0.806	0.127	0.013	0.054	2
VT.119	Netherlands	Roodkop-Pfalzer	Turnip	CGN15209	0.771	0.184	0.015	0.03	2
VT.120	Platte Gele Boterknol	Netherlands	Turnip	CGN15210	0.772	0.096	0.103	0.029	2
VT.123	Terauchi-Kabu	Japan	Turnip	CGN15220	0.16	0.57	0.166	0.104	2	*
CC.165	China	Tian jing Bai Cai	Chinese cabbage	VO2A0054	0.031	0.405	0.012	0.551	3	*
CC.167	China	Lou Yang Large Bai Cai	Chinese cabbage	VO2A0062	0.013	0.271	0.068	0.648	3	*
CC.169	China	Huang Yang Bai	Chinese cabbage	VO2A0069	0.019	0.235	0.007	0.74	3
OR.216	China	Xi Qiu Bai Cai	Turnip rape	VO2B0655	0.244	0.592	0.024	0.141	2	*
PC.184	China	Ai Jiao Bai	Pak choi	VO2B0656	0.015	0.926	0.013	0.045	2
PC.185	China	Qing Ken Bai Cai	Pak choi	VO2B0691	0.027	0.733	0.138	0.102	2
PC.186	China	D94 Bai Cai	Pak choi	VO2B0694	0.016	0.906	0.056	0.022	2
PC.187	China	Ai Hei Ye Kui Shan Bai Cai	Pak choi	VO2B0695	0.016	0.919	0.024	0.041	2
PC.189	China	Ai Hei Ye Kui Shan Bai Cai	Pak choi	VO2B0715	0.006	0.952	0.011	0.031	2
PC.193	China	CII	Pak choi	VO2B1263	0.028	0.726	0.013	0.232	2
T.1.	Company line		Turnip		0.625	0.229	0.051	0.095	2	*
T.2.	Company line		Turnip		0.244	0.72	0.02	0.016	2
T.3.	Company line		Turnip		0.123	0.647	0.203	0.026	2	*
PC.1.	Company line		Pak choi		0.019	0.602	0.037	0.343	2	*
PC.2.	Company line		Pak choi		0.008	0.877	0.02	0.094	2
PC.3.	Company line		Pak choi		0.066	0.849	0.036	0.049	2
PC.4.	Company line		Pak choi		0.064	0.767	0.011	0.158	2
K.1.	Company line		Komatsuna		0.128	0.695	0.135	0.041	2
K.2.	Company line		Komatsuna		0.126	0.535	0.208	0.132	2	*
K.3.	Company line		Komatsuna		0.044	0.684	0.024	0.248	2	*
CC.1.	Company line		Chinese cabbage		0.007	0.011	0.007	0.976	3
CC.2.	Company line		Chinese cabbage		0.016	0.024	0.007	0.953	3
CC.3.	Company line		Chinese cabbage		0.006	0.01	0.003	0.98	3
CC.4.	Company line		Chinese cabbage		0.006	0.013	0.007	0.974	3
CC.5.	Company line		Chinese cabbage		0.008	0.012	0.005	0.975	3
CC.6.	Company line		Chinese cabbage		0.013	0.072	0.024	0.891	3
CC.7.	Company line		Chinese cabbage		0.011	0.013	0.011	0.965	3
CC.8.	Company line		Chinese cabbage		0.005	0.006	0.004	0.985	3
T.4.	Company line		Turnip		0.083	0.747	0.143	0.027	2
T.5.	Company line		Turnip		0.152	0.671	0.151	0.026	2	*
CC.9.	Company line		Chinese cabbage		0.007	0.021	0.005	0.967	3
CC.10.	Company line		Chinese cabbage		0.011	0.046	0.019	0.924	3
CC.11.	Company line		Chinese cabbage		0.011	0.224	0.011	0.753	3
CC.12.	Company line		Chinese cabbage		0.01	0.009	0.009	0.972	3
CC.13.	Company line		Chinese cabbage		0.008	0.008	0.021	0.963	3
CC.14.	Company line		Chinese cabbage		0.004	0.008	0.013	0.975	3
CC.15.	Company line		Chinese cabbage		0.064	0.23	0.02	0.686	3
CC.16.	Company line		Chinese cabbage		0.006	0.009	0.004	0.98	3
CC.17.	Company line		Chinese cabbage		0.007	0.054	0.007	0.933	3
CC.18.	Company line		Chinese cabbage		0.013	0.018	0.004	0.965	3
CC.19.	Company line		Chinese cabbage		0.044	0.013	0.008	0.935	3
RO18	India		Yellow sarson		0.027	0.058	0.788	0.127	3
L58	United Kingdom		Pak choi		0.016	0.733	0.032	0.22	2
Kenshin	Korea		Chinese cabbage		0.018	0.22	0.016	0.747	3
cWU56	China		wutacai		0.012	0.587	0.033	0.369	2	*
zct62	China		zicaitai		0.009	0.584	0.198	0.21	2	*
Table S1.Membership probabilities and group assignment based on STRUCTURE.
