# Supplementary material for: Comparative Methods for Association Studies: A Case Study on Metabolite Variation in a Brassica rapa Core Collection
Source: PLoS One. 2011 May 13;6(5):e19624. doi: 10.1371/journal.pone.0019624 (PMC3094343; doi:10.1371/journal.pone.0019624)
Supplement: Table S2 — LSD result of metabolite variation based on STRUCTURE subgroups (XLSX) [file pone.0019624.s002.xlsx]

## Sheet: Sheet1
		CAROTENOIDS				TOCOPHEROLS				CHLOROPHYLLS
population		lutein	bcarotene	neoxanthin	violaxanthin	a-tocopherol	b-tocopherol	d-tocopherol	g-tocopherol	chlorophyll-a	chlorophyll-b	folate
1	Oil	a	a	a	ac	a	a	a	a	a	a	a
2	PC	b	b	b	ab	a	a	a	a	b	b	a
3	CC	a	a	a	c	b	b	b	b	c	a	c
4	FT+VT	b	c	c	d	a	a	a	a	ab	b	b
Table S2. LSD result of metabolite variation based on STRUCTURE subgroups
