# Supplementary material for: Comparative Methods for Association Studies: A Case Study on Metabolite Variation in a Brassica rapa Core Collection
Source: PLoS One. 2011 May 13;6(5):e19624. doi: 10.1371/journal.pone.0019624 (PMC3094343; doi:10.1371/journal.pone.0019624)
Supplement: Table S3 — Overview of associations between markers and metabolites for all metabolites investigated in this study across methods with p-values after multiple testing correction. For mapped markers genetic map positions are listed. For RF only significant markers are indicated. In the last column QTL identified in DH populations from crosses between YS 143 and PC 175 and their reciprocal cross (map presented in [46]) are listed. (XLSX) [file pone.0019624.s003.xlsx]

## Sheet: Sheet1
Metabolite	Marker	Linkage group	Marker position, (cM)	Model (1)	Model (3)	Model (2)	Model (4)	RF	QTL*
α tocopherol	Mse_M308_8			1.60623e-06	1.61109e-06	0.609525	0.593614	<0.05
α tocopherol	Mse_M356_4			0.000691335	0.000693765	0.909657	0.905991
α tocopherol	Alu_M258_1			0.00276413	0.00276413	0.932657	0.943484
α tocopherol	Alu_M311_0			0.00276413	0.00276413	0.609525	0.593614
α tocopherol	pGGmCAA_210_2			0.004131	0.005238	0.2916	0.3402	<0.05
α tocopherol	Hae_M341_0			0.0060021	0.005238	0.932657	0.943484
α tocopherol	Mse_583_0	A-07	93.3	0.0060021	0.005238	0.609525	0.593614
α tocopherol	pGGmCAA_86_2			0.0060021	0.0059778	0.609525	0.593614
α tocopherol	pTAmCAT_315_0			0.0060021	0.00463644	0.909657	0.887369
α tocopherol	Rsa_M241_6			0.0060021	0.005238	0.909657	0.905991
α tocopherol	Mse_M455_7			0.00891	0.00809377	0.932657	0.943484
α tocopherol	pTAmCAT_313_9			0.00891	0.00809377	0.909657	0.905991
α tocopherol	pGGmCAA_222_4			0.00988823	0.00926871	0.609525	0.593614
α tocopherol	pGGmCAA_217_1			0.011664	0.0109198	0.909657	0.905991
α tocopherol	pTAmCAT_288_2			0.011664	0.010449	0.909657	0.905991
α tocopherol	pTAmCAC_244_2	A-10	76.1	0.0145344	0.0127646	0.609525	0.593614
α tocopherol	pTAmCAC_192_8			0.0200118	0.0190174	0.932657	0.943484				α
α tocopherol	Mse_M197_3			0.0208286	0.0190174	0.609525	0.593614
α tocopherol	pTAmCAC_112_3			0.0208286	0.0190174	0.909657	0.902571
α tocopherol	pTAmCAC_315_9			0.0208286	0.0190174	0.932657	0.943484
α tocopherol	Rsa_M124_4			0.0208286	0.0189	0.909657	0.905991
α tocopherol	pTAmCAC_184_7			0.0209864	0.0192375	0.909657	0.891238
α tocopherol	Alu_M401_8	A-07	83	0.0274355	0.0252346	0.909657	0.905991
α tocopherol	Hae_M288_8			0.0274355	0.00809377	0.79218	0.593614
α tocopherol	pGGmCAA_124_6			0.0274355	0.0274355	0.909657	0.905991
α tocopherol	pGGmCAA_224_2	A-06	46.9	0.0274355	0.0252346	0.932657	0.943484
α tocopherol	pGGmCAA_335_2			0.0274355	0.0274355	0.52245	0.4617
α tocopherol	pTAmCAC_165_6	A-10	78	0.0274355	0.0190174	0.909657	0.905991
α tocopherol	pTAmCAC_171_5			0.0274355	0.0274355	0.909657	0.905991
α tocopherol	pTAmCAC_220_2	A-01	53.8	0.0274355	0.027	0.909657	0.905991		β-tocopherol
α tocopherol	pTAmCAC_92_6			0.0274355	0.0274355	0.909657	0.887369
α tocopherol	Mse_M359_2			0.0387281	0.0387281	0.950281	0.943484
α tocopherol	Hae_M202_2	A-07	83.5	0.0574364	0.0541543	0.950281	0.943484
α tocopherol	Alu_M433_5			0.0652629	0.0591923	0.909657	0.905991
α tocopherol	pTAmCAT_240_2	A-05	54.2	0.0652629	0.0591923	0.950281	0.947919		γ-,α-tocopherol
α tocopherol	pTAmCAC_63_6	A-05	77	0.065475	0.0584514	0.909657	0.905991
α tocopherol	Alu_M384_4			0.0807975	0.0478853	0.909657	0.905991
α tocopherol	pTAmCAT_156_3			0.0807975	0.0751605	0.985124	0.9815
α tocopherol	pTAmCAT_282_4			0.0807975	0.0751605	0.909657	0.891238
α tocopherol	pTAmCAT_54_2	A-04	155.1	0.0807975	0.0751605	0.909657	0.905991
α tocopherol	pTAmCAC_293_0	A-03	0.6	0.0877171	0.0817364	0.932657	0.943484
α tocopherol	Hae_M269_8	A-02	88.4	0.0898535	0.0584514	0.909657	0.905991		γ-, α- tocopherol
α tocopherol	pTAmCAC_326_7			0.0898535	0.0864	0.932657	0.905991
α tocopherol	pTAmCAC_198_1			0.0900205	0.0397636	0.909657	0.887369
α tocopherol	pGGmCAA_189_3			0.0920298	0.0903326	0.909657	0.905991
α tocopherol	Rsa_M382_7			0.0920298	0.0920298	0.909657	0.905991
α tocopherol	Rsa_M489_6	A-07	84	0.0920298	0.07047	0.970962	0.958651
α tocopherol	Alu_M138_1	A-03	43.6	0.10125	0.10935	0.909657	0.887369		γ-, α- tocopherol
α tocopherol	Hae_M212_4			0.103647	0.105806	0.909657	0.905991
α tocopherol	pTAmCAT_417_0			0.10449	0.106622	0.909657	0.905991
α tocopherol	Mse_M257_5	A-08	27.8	0.105612	0.106729	0.909657	0.905991
α tocopherol	pTAmCAT_63_8	A-06	43.9	0.105612	0.106729	0.932657	0.905991
α tocopherol	Mse_M472_5			0.117	0.117	0.909657	0.905991
α tocopherol	pGGmCAA_116_3			0.117	0.117	0.909657	0.905991
α tocopherol	pTAmCAT_209_8			0.118407	0.11933	0.909657	0.905991
α tocopherol	Hae_M294_2	A-05	39.5	0.125405	0.124058	0.909657	0.905991		γ-,α-tocopherol
α tocopherol	pTAmCAT_199_5			0.127895	0.126528	0.932657	0.943484
α tocopherol	Hae_M237_0			0.14161	0.13921	0.909657	0.905991
α tocopherol	Hae_M391_7	A-03	42.7	0.142714	0.1431	0.909657	0.905991
α tocopherol	pGGmCAA_328_4	A-09	70.6	0.142714	0.1431	0.927956	0.905991
α tocopherol	pTAmCAT_391_7			0.142714	0.1431	0.909657	0.905991
α tocopherol	Rsa_M217_3			0.142714	0.1431	0.909657	0.887369
α tocopherol	Rsa_M296_5			0.142714	0.11933	0.909657	0.905991
α tocopherol	Hae_M373_7	A-07	15.4	0.150356	0.149977	0.909657	0.905991
α tocopherol	Rsa_M293_7			0.151782	0.153164	0.93242	0.905991
α tocopherol	pTAmCAT_310_7			0.153532	0.153164	0.9893	0.963424
α tocopherol	Hae_M316_2			0.154867	0.155593	0.909657	0.905991
α tocopherol	pTAmCAT_179_0	A-02	9.7	0.159379	0.160094	0.909657	0.905991		γ-, α- tocopherol
α tocopherol	pGGmCAA_190_0	A-03	64.5	0.159535	0.160943	0.909657	0.905991		β-,γ- tocopherol
α tocopherol	Mse_M338_4			0.172125	0.170775	0.909657	0.905991
α tocopherol	pTAmCAT_167_8	A-07	17.7	0.172125	0.170775	0.909657	0.905991
α tocopherol	pTAmCAT_62_7			0.172125	0.170775	0.932657	0.943484
α tocopherol	pTAmCAC_357_2			0.185079	0.183235	0.909657	0.905991
α tocopherol	pTAmCAC_270_9			0.195385	0.193121	0.909657	0.905991
α tocopherol	pGGmCAA_339_3	A-05	58.4	0.198936	0.196609	0.932657	0.943484		γ-,α-tocopherol
α tocopherol	Alu_M377_2	A-03	4.5	0.200155	0.193121	0.909657	0.905991
α tocopherol	Hae_M396_5			0.204992	0.21152	0.909657	0.905991
α tocopherol	pTAmCAC_221_6	A-07	22.3	0.204992	0.203123	0.932657	0.943484
α tocopherol	pGGmCAA_154_9			0.206854	0.2052	0.909657	0.887369
α tocopherol	pTAmCAT_173_7			0.206854	0.2052	0.79218	0.798255
α tocopherol	pTAmCAC_157_8			0.2079	0.2052	0.909657	0.905991
α tocopherol	Br13	A-08		0.20888	0.215289	0.242667	1
α tocopherol	Br321	A-09	98.7	0.20888	0.215289	0.85877	0.899409
α tocopherol	Br323	A-02	35.1	0.20888	0.215289	0.242667	0.364	<0.05
α tocopherol	Br356	A-03	58.4	0.20888	0.215289	0.85877	1
α tocopherol	Br360	A-03	27.5	0.20888	0.215289	0.85877	0.899409
α tocopherol	Br384	A-04	18.4	0.20888	0.215289	0.85877	0.899409		α tocopherol
α tocopherol	Br63	A-03		0.20888	1	0.85877	0.899409
α tocopherol	Br66	A-07		0.20888	0.215289	0.85877	0.904288
α tocopherol	ol11β05	A-03	51	0.20888	0.215289	0.85877	0.899409	<0.05
α tocopherol	Ra2a01	A-07		0.20888	0.215289	0.85877	0.899409
α tocopherol	Alu_M450_6	A-09	98.8	0.214412	0.227908	0.932657	0.943484
α tocopherol	Hae_M356_5			0.214412	0.21152	0.932657	0.943484
α tocopherol	pTAmCAT_149_3			0.214412	0.21152	0.909657	0.905991
α tocopherol	Rsa_M406_7	A-08	40.8	0.214412	0.21152	0.932657	0.943484
α tocopherol	pTAmCAT_201_4			0.219538	0.212558	0.950281	0.943484
α tocopherol	pTAmCAT_243_3			0.219538	0.212558	0.938345	0.943484
α tocopherol	Mse_M121_1			0.22143	0.21152	0.922443	0.905991
α tocopherol	pGGmCAA_259_6			0.22143	0.213946	0.947361	0.943484
α tocopherol	Mse_M354_6	A-03	6.7	0.224971	0.212558	0.932657	0.943484
α tocopherol	pTAmCAC_129_2			0.224971	0.227231	0.932657	0.943484
α tocopherol	pTAmCAC_94_6			0.224971	0.21152	0.909657	0.905991
α tocopherol	Rsa_M165_9			0.224971	0.183235	0.947361	0.952309
α tocopherol	pTAmCAC_200_0	A-09	77.3	0.226118	0.227231	0.932657	0.943484		α-tocopherol
α tocopherol	pTAmCAC_314_3	A-10	54.9	0.226118	0.21152	0.932657	0.943484
α tocopherol	Alu_M293_7			0.250594	0.251353	0.932657	0.943484
α tocopherol	pGGmCAA_386_7	A-06	24	0.262039	0.260605	0.932657	0.943484
α tocopherol	Rsa_M415_5	A-08	3.7	0.26606	0.264141	0.609525	0.593614
α tocopherol	pTAmCAT_252_1	A-10	77.8	0.266809	0.264141	0.909657	0.905991
α tocopherol	Mse_M124_1			0.270131	0.270771	0.970962	0.952309
α tocopherol	pGGmCAA_127_6			0.270131	0.260605	0.932657	0.943484
α tocopherol	pTAmCAC_147_1			0.270131	0.270771	0.932657	0.943484
α tocopherol	pTAmCAT_75_9			0.270131	0.270771	0.9893	0.952309
α tocopherol	pTAmCAT_278_6			0.271234	0.270771	0.922443	0.905991
α tocopherol	Rsa_M385_1			0.271234	0.270771	0.909657	0.905991
α tocopherol	pTAmCAT_219_1			0.29001	0.287512	0.909657	0.905991
α tocopherol	Rsa_M346_4			0.29001	0.288286	0.909657	0.905991
α tocopherol	pTAmCAC_276_3	A-08	68.2	0.290025	0.288286	0.932657	0.943484
α tocopherol	Alu_M299_0			0.2916	0.284952	0.932657	0.943484
α tocopherol	Mse_M453_0			0.2916	0.293336	0.950281	0.943484
α tocopherol	Rsa_M268_8	A-10	78.7	0.2916	0.288286	0.932657	0.943484
α tocopherol	Rsa_M315_7	A-02	35.8	0.2916	0.293336	0.909657	0.905991		γ-, α- tocopherol
α tocopherol	pTAmCAT_356_1			0.297836	0.298266	0.932657	0.943484
α tocopherol	pTAmCAT_115_7	A-09	60.5	0.308439	0.308013	0.932657	0.943484		α-tocopherol
α tocopherol	Rsa_M262_5			0.311674	0.312967	0.909657	0.905991
α tocopherol	Brms36	A-07		0.312073	0.317333	0.85877	0.899409
α tocopherol	Br378	A-05	64.3	0.317333	0.317333	0.242667	0.364
α tocopherol	pTAmCAT_170_2			0.321556	0.321923	0.932657	0.943484
α tocopherol	Alu_M408_4			0.3267	0.312967	0.909657	0.905991
α tocopherol	pGGmCAA_167_6	A-02	67.8	0.334022	0.327335	0.932657	0.943484		γ-, α- tocopherol
α tocopherol	Alu_M487_5	A-01	61.6	0.337545	0.334935	0.909657	0.905991
α tocopherol	Br48	A-02		0.344831	0.317333	0.85877	0.899409	<0.05
α tocopherol	pTAmCAT_263_6	A-10	81	0.356198	0.356005	0.932657	0.943484
α tocopherol	Alu_M318_3			0.3591	0.377472	0.932657	0.943484
α tocopherol	Hae_M199_0			0.3591	0.356005	0.65286	0.748184
α tocopherol	Hae_M208_8	A-07	82.9	0.3591	0.325167	0.932657	0.943484
α tocopherol	pTAmCAC_254_1	A-06	35.8	0.3591	0.356724	0.909657	0.905991
α tocopherol	pTAmCAC_398_5			0.3591	0.356661	0.950281	0.952309
α tocopherol	pTAmCAC_87_3			0.3591	0.356005	0.909657	0.905991
α tocopherol	pGGmCAA_410_2	A-06	48	0.359334	0.366043	0.909657	0.905991
α tocopherol	Alu_M190_6	A-08	6.1	0.362981	0.410478	0.932657	0.943484
α tocopherol	Alu_M454_7	A-09	103.5	0.371042	0.377128	0.930634	0.905991
α tocopherol	Mse_M443_1			0.371042	0.377472	0.938345	0.943484
α tocopherol	Mse_M242_0			0.373152	0.377472	0.932657	0.943484
α tocopherol	pGGmCAA_417_3			0.373152	0.377472	0.909657	0.905991
α tocopherol	Mse_M146_3			0.374655	0.377472	0.932657	0.943484
α tocopherol	pTAmCAT_312_3	A-01	63.7	0.374655	0.377472	0.932657	0.943484
α tocopherol	pTAmCAT_292_7			0.39384	0.39762	0.932657	0.943484
α tocopherol	Mse_M251_3			0.396662	0.40363	0.932657	0.943484
α tocopherol	pTAmCAC_60_8			0.416293	0.4131	0.909657	0.905991
α tocopherol	pTAmCAT_340_0			0.419439	0.395147	0.970962	0.96263
α tocopherol	Alu_M357_1	A-01	60.3	0.420737	0.4131	0.932657	0.943484
α tocopherol	pTAmCAC_90_2	A-08	110	0.420737	0.4131	0.932657	0.943484
α tocopherol	Mse_M232_6			0.423976	0.4131	0.609525	0.62856
α tocopherol	pGGmCAA_287_4	A-06	48.3	0.423976	0.420187	0.932657	0.943484
α tocopherol	pTAmCAC_288_2	A-08	68.1	0.423976	0.407956	0.970962	0.952309
α tocopherol	pGGmCAA_135_1	A-06	22.6	0.429975	0.423658	0.932657	0.943484
α tocopherol	Br65	A-04		0.438	0.470831	0.85877	0.899409
α tocopherol	pGGmCAA_233_5			0.446785	0.410478	0.961402	0.952309
α tocopherol	Rsa_M272_4			0.449384	0.44955	0.932657	0.943484
α tocopherol	pTAmCAT_99_3			0.452278	0.455177	0.932657	0.943484
α tocopherol	Mse_M431_5			0.453114	0.455177	0.909657	0.905991
α tocopherol	pGGmCAA_456_1			0.453114	0.455177	0.988776	0.963424
α tocopherol	pTAmCAT_325_6	A-01	2.4	0.453114	0.469103	0.932657	0.943484
α tocopherol	pTAmCAT_127_1	A-04	9.1	0.458321	0.463482	0.932657	0.943484
α tocopherol	pTAmCAT_154_4	A-07	114.3	0.474489	0.482982	0.922443	0.905991
α tocopherol	Hae_M141_0	A-06	95.8	0.48316	0.487105	0.932657	0.943484
α tocopherol	pTAmCAC_210_5			0.48316	0.488979	0.932657	0.943484
α tocopherol	Br27	A-03		0.486453	0.5208	0.85877	0.904288	<0.05
α tocopherol	pTAmCAC_212_3	A-09	23.7	0.494779	0.482982	0.922443	0.943484		α-tocopherol
α tocopherol	Brms50	A-03		0.507294	1	0.85877	0.899409	<0.05	β-,γ- tocopherol
α tocopherol	fito63	A-03		0.507294	0.551973	0.85877	0.899409
α tocopherol	pTAmCAC_290_9	A-03	1.2	0.518503	0.519122	0.932657	0.943484
α tocopherol	pTAmCAC_307_4			0.518503	0.519122	0.950281	0.952309
α tocopherol	Hae_M285_6			0.523373	0.52488	0.9893	0.96263
α tocopherol	Mse_M366_1			0.531238	0.52494	0.979105	0.973613
α tocopherol	Na12h07	A-06	52	0.543667	0.575318	0.85877	0.899409
α tocopherol	Hae_M461_3			0.545769	0.5397	0.909657	0.905991
α tocopherol	pGGmCAA_181_4			0.545769	0.52488	0.932657	0.943484
α tocopherol	Hae_M458_5			0.549862	0.555769	0.909657	0.905991
α tocopherol	pTAmCAC_236_7			0.549862	0.52488	0.932657	0.943484
α tocopherol	pTAmCAC_273_0	A-02	84.5	0.549862	0.561863	0.909657	0.887369		γ-, α- tocopherol
α tocopherol	pGGmCAA_93_0			0.576613	0.578369	0.909657	0.905991
α tocopherol	pTAmCAC_99_0	A-03	116.9	0.576613	0.578369	0.932657	0.943484
α tocopherol	Mse_M476_5			0.594404	0.597664	0.932657	0.943484
α tocopherol	pTAmCAT_157_9			0.607355	0.60333	0.909657	0.905991
α tocopherol	Hae_M328_7	A-04	4.9	0.624224	0.620716	0.932657	0.943484
α tocopherol	pTAmCAC_228_0			0.624224	0.620716	0.909657	0.905991
α tocopherol	pGGmCAA_171_9	A-03	104.2	0.634358	0.623979	0.909657	0.891238
α tocopherol	pTAmCAT_159_3			0.642678	0.652531	0.909657	0.891238
α tocopherol	Mse_M265_3			0.66107	0.656643	0.909657	0.905991
α tocopherol	pGGmCAA_169_0			0.66107	0.644297	0.950281	0.952309
α tocopherol	pGGmCAA_384_7	A-06	16.4	0.66107	0.57898	0.950281	0.943484
α tocopherol	pTAmCAC_186_5			0.66107	0.646021	0.909657	0.905991
α tocopherol	pTAmCAT_111_9			0.667358	0.659205	0.909657	0.905991
α tocopherol	Mse_M346_2			0.671712	0.660506	0.932657	0.91332
α tocopherol	pGGmCAA_165_7			0.671712	0.660506	0.969666	0.947919
α tocopherol	Mse_M374_2			0.682155	0.676854	0.932657	0.943484
α tocopherol	pTAmCAC_115_8	A-02	66.7	0.687076	0.676854	0.909657	0.891238		γ-, α- tocopherol
α tocopherol	pTAmCAC_166_6			0.687076	0.676854	0.932657	0.905991
α tocopherol	F3H-SSR2	A-03	99.3	0.696021	0.575318	0.85877	0.899409		β-,γ- tocopherol
α tocopherol	pGGmCAA_136_8			0.699735	0.692355	0.932657	0.943484
α tocopherol	pTAmCAC_181_4			0.699735	0.715243	0.932657	0.943484
α tocopherol	pTAmCAT_143_8			0.699735	0.690198	0.909657	0.905991
α tocopherol	pTAmCAT_210_7			0.699735	0.623979	0.909657	0.905991
α tocopherol	Rsa_M486_2			0.70366	0.656643	0.932657	0.943484
α tocopherol	Na10D09	A-04	56.1	0.70658	0.778711	0.85877	0.899409
α tocopherol	Mse_M342_8			0.711257	0.622899	0.932657	0.943484
α tocopherol	pGGmCAA_199_1	A-03	49.7	0.711257	0.714911	0.909657	0.905991
α tocopherol	pGGmCAA_180_5			0.717617	0.735107	0.932657	0.943484
α tocopherol	pTAmCAC_190_0			0.729891	0.717362	0.988776	0.980535
α tocopherol	Br89	A-06		0.739067	0.8184	0.85877	0.899409
α tocopherol	Mse_M326_4			0.741087	0.749935	0.932657	0.943484
α tocopherol	pTAmCAC_156_3			0.741087	0.738619	0.950281	0.950642
α tocopherol	Br7	A-01		0.743826	0.8184	0.85877	0.899409
α tocopherol	KS50420	A-10		0.743826	0.8184	0.9417	1
α tocopherol	pGGmCAA_418_4			0.754052	0.75367	0.909657	0.905991
α tocopherol	pTAmCAT_175_6			0.754546	0.765023	0.79218	0.650025
α tocopherol	Br46	A-01		0.760704	0.826852	0.85877	0.899409
α tocopherol	Brms34	A-05	86.1	0.760704	0.826852	0.85877	0.899409		β-carotene
α tocopherol	pTAmCAT_67_6			0.763466	0.749935	0.909657	0.905991
α tocopherol	Alu_M342_5			0.765018	0.761032	0.950281	0.947919
α tocopherol	pGGmCAA_383_3			0.771218	0.75367	0.909657	0.8748
α tocopherol	pTAmCAC_294_9			0.781752	0.769216	0.909657	0.905991
α tocopherol	pGGmCAA_177_2			0.78969	0.811596	0.979105	0.973519
α tocopherol	pTAmCAC_61_9			0.78969	0.783524	0.909657	0.905991
α tocopherol	Hae_M324_8			0.796992	0.824771	0.909657	0.905991
α tocopherol	pTAmCAC_342_6			0.796992	0.744361	0.909657	0.905991
α tocopherol	Rsa_M421_2			0.808094	0.811596	0.932657	0.943484
α tocopherol	Alu_M175_5			0.818139	0.825489	0.613108	0.593614
α tocopherol	Alu_M304_3			0.818139	0.8262	0.909657	0.905991
α tocopherol	pGGmCAA_179_1	A-04	8.2	0.818139	0.832362	0.932657	0.943484
α tocopherol	pTAmCAT_66_2	A-04	20.2	0.818139	0.832362	0.932657	0.943484		α tocopherol
α tocopherol	Brms43	A-03	49.2	0.833108	0.90265	0.85877	0.899409
α tocopherol	pTAmCAT_136_1			0.83492	0.835759	0.909657	0.905991
α tocopherol	Alu_M476_0			0.835226	0.835457	0.909657	0.905991
α tocopherol	pGGmCAA_401_7			0.842018	0.839382	0.932657	0.943484
α tocopherol	pTAmCAC_168_3	A-10	80.4	0.842018	0.840917	0.932657	0.943484
α tocopherol	pTAmCAC_108_9	A-06	115.2	0.847888	0.844397	0.932657	0.943484
α tocopherol	pTAmCAT_121_3			0.847888	0.832362	0.909657	0.887369
α tocopherol	Alu_M263_6	A-08	0	0.853718	0.860309	0.930634	0.905991
α tocopherol	pGGmCAA_359_3	A-08	34.5	0.853718	0.866516	0.79218	0.748184
α tocopherol	pGGmCAA_81_0			0.853718	0.844397	0.932657	0.943484
α tocopherol	pTAmCAC_148_3	A-03	62.4	0.853718	0.857812	0.932657	0.943484		β-,γ- tocopherol
α tocopherol	pTAmCAT_369_5			0.853718	0.860309	0.909657	0.905991
α tocopherol	Hae_M400_8			0.866626	0.866516	0.932657	0.943484
α tocopherol	pGGmCAA_258_1			0.870622	0.870512	0.909657	0.905991
α tocopherol	pGGmCAA_152_1			0.885418	0.896692	0.969666	0.96263
α tocopherol	pTAmCAT_151_9			0.926871	0.926221	0.930634	0.943484
α tocopherol	Rsa_M388_2	A-07	18.3	0.926871	0.926221	0.609525	0.593614
α tocopherol	pTAmCAC_330_2			0.933784	0.943097	0.922443	0.905991
α tocopherol	pTAmCAT_338_0			0.933784	0.943097	0.79218	0.748184
α tocopherol	pTAmCAT_61_1			0.933784	0.942408	0.970962	0.952309
α tocopherol	Alu_M398_6			0.939635	0.944396	0.909657	0.905991
α tocopherol	pGGmCAA_170_7	A-02	69.5	0.939635	0.948123	0.909657	0.905991		γ-, α- tocopherol
α tocopherol	pGGmCAA_78_7	A-04	28.4	0.953828	0.974319	0.909657	0.905991		α tocopherol
α tocopherol	pGGmCAA_87_9			0.95573	0.953775	0.909657	0.905991
α tocopherol	pTAmCAT_108_2			0.95573	0.952373	0.9893	0.973519
α tocopherol	Rsa_M335_3			0.95573	0.950203	0.909657	0.905991
α tocopherol	pGGmCAA_191_6			0.956967	0.948123	0.909657	0.905991
α tocopherol	pTAmCAT_336_8			0.956967	0.953775	0.932657	0.905991
α tocopherol	Rsa_M467_2			0.956967	0.950203	0.932657	0.943484
α tocopherol	Br377	A-04		0.9577	1	0.85877	0.899409
α tocopherol	Br51	A-06		0.9577	1	0.85877	0.899409
α tocopherol	pTAmCAC_228_9			0.98092	0.950203	0.909657	0.905991	<0.05
α tocopherol	Hae_M421_8			0.988133	0.974319	0.909657	0.905991
α tocopherol	Mse_575_0	A-07	40.2	0.988133	0.9841	0.932657	0.943484
α tocopherol	pGGmCAA_95_8	A-02	85.3	0.988133	0.974319	0.932657	0.943484		γ-, α- tocopherol
α tocopherol	pTAmCAT_270_9			0.988133	0.974319	0.909657	0.905991
α tocopherol	Mse_M315_4			0.988769	0.9841	0.938345	0.943484
α tocopherol	pTAmCAC_101_7	A-06	45	0.9898	0.974319	0.65286	0.593614
Metabolite	Marker	Linkage group	Marker position, (cM)	Model (1)	Model (3)	Model (2)	Model (4)	RF	QTL
β tocopherol	Mse_M308_8			6.9012e-07	6.95e-07	0.935873	0.927731
β tocopherol	Mse_M356_4			3.7908e-05	3.85e-05	0.877377	0.876378
β tocopherol	Alu_M258_1			4.1553e-05	4.33e-05	0.972894	0.965667	<0.05
β tocopherol	Hae_M341_0			8.6265e-05	8.81e-05	0.997243	0.9992
β tocopherol	Rsa_M241_6			0.000320274	0.00032076	0.818276	0.76862
β tocopherol	Mse_M455_7			0.000377865	0.0003726	0.99144	0.9992
β tocopherol	Alu_M311_0			0.000729	0.000735943	0.715838	0.68688	<0.05
β tocopherol	pGGmCAA_210_2			0.00136384	0.0015714	0.50544	0.519413
β tocopherol	Mse_583_0	A-07	93.3	0.00189945	0.00173745	0.50544	0.519413
β tocopherol	pGGmCAA_217_1			0.00189945	0.0013851	0.909332	0.876378
β tocopherol	pTAmCAC_192_8			0.00189945	0.00184238	0.99144	0.9992	<0.05
β tocopherol	pTAmCAC_315_9			0.00189945	0.00189742	0.972894	0.972146
β tocopherol	pTAmCAT_313_9			0.00214962	0.00203746	0.8748	0.840872
β tocopherol	pGGmCAA_124_6			0.00241264	0.00222988	0.761979	0.76862
β tocopherol	pGGmCAA_86_2			0.00243	0.00222988	0.761979	0.76862	<0.05
β tocopherol	Rsa_M124_4			0.00329569	0.00216964	0.935873	0.876378
β tocopherol	Alu_M401_8	A-07	83	0.006993	0.006993	0.817887	0.76862
β tocopherol	Hae_M288_8			0.006993	0.00222988	0.634838	0.519413
β tocopherol	Mse_M359_2			0.01215	0.0115714	0.983791	0.965667
β tocopherol	pTAmCAT_315_0			0.01215	0.0115714	0.951998	0.963383
β tocopherol	Hae_M202_2	A-07	83.5	0.0126783	0.01215	0.877377	0.876378
β tocopherol	pTAmCAC_165_6	A-10	78	0.0126783	0.01215	0.93393	0.897122
β tocopherol	pTAmCAC_293_0	A-03	0.6	0.0126783	0.01215	0.935873	0.950842
β tocopherol	Rsa_M489_6	A-07	84	0.014175	0.013608	0.93393	0.895339
β tocopherol	pTAmCAC_171_5			0.0150828	0.0142448	0.8748	0.809655
β tocopherol	pTAmCAC_220_2	A-01	53.8	0.0150828	0.0142448	0.877377	0.876378		β-tocopherol
β tocopherol	pTAmCAC_92_6			0.0150828	0.0142448	0.761979	0.76862
β tocopherol	pTAmCAT_240_2	A-05	54.2	0.0150828	0.01458	0.99144	0.9992		γ-,α-tocopherol
β tocopherol	pTAmCAT_288_2			0.0150828	0.0115714	0.9989	0.9992
β tocopherol	pTAmCAT_310_7			0.01539	0.0142448	0.951998	0.963383
β tocopherol	pGGmCAA_222_4			0.0156774	0.0156774	0.822064	0.840872
β tocopherol	pGGmCAA_224_2	A-06	46.9	0.0189844	0.0184091	0.99144	0.9992
β tocopherol	Mse_M338_4			0.0191455	0.0185824	0.715838	0.729
β tocopherol	pTAmCAC_112_3			0.0192971	0.01944	0.881458	0.876378
β tocopherol	pTAmCAT_54_2	A-04	155.1	0.0229114	0.022275	0.818276	0.76862
β tocopherol	Hae_M212_4			0.0249231	0.0243	0.715838	0.7155
β tocopherol	Mse_M257_5	A-08	27.8	0.0249231	0.0243	0.877377	0.876378
β tocopherol	pGGmCAA_189_3			0.0249231	0.0243	0.808332	0.76862
β tocopherol	pTAmCAC_244_2	A-10	76.1	0.0249231	0.0243	0.715838	0.729
β tocopherol	Hae_M391_7	A-03	42.7	0.0273375	0.0266707	0.715838	0.729
β tocopherol	Hae_M269_8	A-02	88.4	0.029386	0.0167062	0.818276	0.76862		γ-, α- tocopherol
β tocopherol	pTAmCAC_63_6	A-05	77	0.029386	0.0271929	0.93393	0.911498
β tocopherol	pTAmCAT_417_0			0.029386	0.03402	0.817887	0.76862
β tocopherol	Mse_M197_3			0.0298227	0.0309273	0.715838	0.729
β tocopherol	pTAmCAC_184_7			0.03078	0.0309273	0.951998	0.937384
β tocopherol	Alu_M433_5			0.0356745	0.0348652	0.93393	0.911498
β tocopherol	pTAmCAT_63_8	A-06	43.9	0.0356745	0.0356745	0.951998	0.963383
β tocopherol	pTAmCAC_276_3	A-08	68.2	0.03645	0.03645	0.951998	0.963383
β tocopherol	Hae_M356_5			0.0376412	0.03888	0.9989	0.9992
β tocopherol	pTAmCAC_326_7			0.0376412	0.03888	0.99144	0.9992
β tocopherol	pTAmCAT_199_5			0.0376412	0.0401885	0.951998	0.965667
β tocopherol	Mse_M124_1			0.04275	0.0421811	0.881458	0.876378
β tocopherol	pTAmCAC_147_1			0.04275	0.0423	0.715838	0.701662
β tocopherol	pTAmCAT_282_4			0.04275	0.0424145	0.715838	0.729
β tocopherol	pTAmCAC_357_2			0.0468327	0.0459964	0.935873	0.96066
β tocopherol	pGGmCAA_116_3			0.0512036	0.0503053	0.818276	0.76862
β tocopherol	Hae_M373_7	A-07	15.4	0.0626684	0.0401885	0.869231	0.840872
β tocopherol	Alu_M384_4			0.0634271	0.0599661	0.935873	0.911498
β tocopherol	Hae_M199_0			0.0634271	0.0523707	0.951998	0.959538
β tocopherol	Rsa_M217_3			0.06642	0.0618891	0.715838	0.68688
β tocopherol	Alu_M299_0			0.0677213	0.0617143	0.889905	0.876378
β tocopherol	pTAmCAT_209_8			0.0697645	0.0672923	0.818276	0.76862
β tocopherol	Alu_M190_6	A-08	6.1	0.0699985	0.0706909	0.964268	0.963383
β tocopherol	Mse_M232_6			0.0699985	0.0599661	0.935873	0.950842
β tocopherol	Mse_M472_5			0.0699985	0.0599661	0.951998	0.96066
β tocopherol	pTAmCAT_170_2			0.0699985	0.0707239	0.99144	0.9992
β tocopherol	pTAmCAT_62_7			0.0699985	0.0599661	0.955693	0.963383
β tocopherol	Rsa_M346_4			0.0725426	0.0736147	0.818276	0.76862
β tocopherol	pGGmCAA_154_9			0.0736043	0.0739565	0.715838	0.68688
β tocopherol	pTAmCAT_156_3			0.07533	0.0759375	0.935873	0.94275
β tocopherol	pTAmCAT_243_3			0.0807718	0.0759375	0.9989	0.9992
β tocopherol	Alu_M138_1	A-03	43.6	0.0822205	0.0814378	0.877377	0.840872		γ-, α- tocopherol
β tocopherol	Mse_M431_5			0.0822205	0.0759375	0.99144	0.9992
β tocopherol	pTAmCAT_201_4			0.08262	0.0814378	0.99144	0.9992
β tocopherol	Rsa_M293_7			0.08262	0.08424	0.986524	0.965667
β tocopherol	Br321	A-09	98.7	0.0896	0.0861	0.742467	0.7427
β tocopherol	Br360	A-03	27.5	0.0896	0.09072	0.907872	0.9072
β tocopherol	Br384	A-04	18.4	0.0896	0.0861	0.907872	0.9072	<0.05	α tocopherol
β tocopherol	Br66	A-07		0.0896	0.0861	0.7448	0.7427
β tocopherol	Brms36	A-07		0.0896	0.0861	0.907872	0.9072
β tocopherol	Hae_M328_7	A-04	4.9	0.0940026	0.0943224	0.951998	0.965667
β tocopherol	Hae_M294_2	A-05	39.5	0.0949909	0.0962532	0.877377	0.876378		γ-,α-tocopherol
β tocopherol	pTAmCAT_173_7			0.0968885	0.0984304	0.617914	0.519413
β tocopherol	pTAmCAT_292_7			0.0975076	0.0984304	0.99144	0.9992
β tocopherol	pGGmCAA_190_0	A-03	64.5	0.100237	0.10206	0.93393	0.911498		β-,γ- tocopherol
β tocopherol	pGGmCAA_335_2			0.102534	0.103564	0.715838	0.68688
β tocopherol	Rsa_M262_5			0.102534	0.103564	0.763355	0.76862
β tocopherol	Alu_M487_5	A-01	61.6	0.103934	0.103564	0.955693	0.965667
β tocopherol	Alu_M293_7			0.106348	0.105112	0.99144	0.9992
β tocopherol	Rsa_M385_1			0.106348	0.115689	0.808332	0.76862
β tocopherol	pGGmCAA_386_7	A-06	24	0.108502	0.108093	0.951998	0.9992
β tocopherol	pGGmCAA_328_4	A-09	70.6	0.113959	0.114873	0.99144	0.9992
β tocopherol	Hae_M396_5			0.118462	0.115689	0.877377	0.876378
β tocopherol	pGGmCAA_167_6	A-02	67.8	0.121227	0.116013	0.9989	0.9992		γ-, α- tocopherol
β tocopherol	pTAmCAC_314_3	A-10	54.9	0.12604	0.103564	0.951998	0.965667
β tocopherol	pTAmCAT_167_8	A-07	17.7	0.12604	0.121759	0.93393	0.897122
β tocopherol	Rsa_M415_5	A-08	3.7	0.126783	0.123802	0.50544	0.519413
β tocopherol	Br356	A-03	58.4	0.128	0.102667	0.907872	0.9072
β tocopherol	ol11β05	A-03	51	0.128	0.1309	0.907872	0.9072	<0.05
β tocopherol	Br323	A-02	35.1	0.13055	0.1309	0.4935	0.4935	<0.05
β tocopherol	Hae_M237_0			0.130645	0.127203	0.935873	0.924873
β tocopherol	Mse_M354_6	A-03	6.7	0.134426	0.115689	0.951998	0.963383
β tocopherol	pTAmCAC_198_1			0.143498	0.115689	0.881458	0.876378
β tocopherol	pTAmCAT_75_9			0.143775	0.139664	0.9989	0.9992
β tocopherol	pGGmCAA_233_5			0.144573	0.127203	0.91571	0.895339
β tocopherol	pTAmCAC_221_6	A-07	22.3	0.144573	0.124031	0.909332	0.895339
β tocopherol	pTAmCAC_254_1	A-06	35.8	0.144573	0.141469	0.951998	0.965667
β tocopherol	pTAmCAT_115_7	A-09	60.5	0.145557	0.140454	0.99144	0.9992		α-tocopherol
β tocopherol	Rsa_M165_9			0.147725	0.104633	0.951998	0.963383
β tocopherol	pTAmCAC_99_0	A-03	116.9	0.150326	0.148979	0.957229	0.965667
β tocopherol	pGGmCAA_135_1	A-06	22.6	0.151462	0.148979	0.877377	0.876378
β tocopherol	pTAmCAT_149_3			0.151875	0.148979	0.877377	0.876378
β tocopherol	Br27	A-03		0.156036	0.135644	0.907872	0.9072	<0.05
β tocopherol	Br48	A-02		0.156036	0.147382	0.907872	0.9072	<0.05
β tocopherol	Ra2a01	A-07		0.156036	0.147382	0.7448	0.7427
β tocopherol	pTAmCAC_288_2	A-08	68.1	0.156677	0.148979	0.951998	0.963383
β tocopherol	Mse_M251_3			0.162306	0.161183	0.972894	0.965667
β tocopherol	pTAmCAT_340_0			0.163968	0.161183	0.972894	0.965667
β tocopherol	Rsa_M268_8	A-10	78.7	0.16785	0.148979	0.951998	0.965667
β tocopherol	pTAmCAC_157_8			0.177011	0.181824	0.935873	0.911498
β tocopherol	pTAmCAC_273_0	A-02	84.5	0.177832	0.177543	0.881458	0.876378		γ-, α- tocopherol
β tocopherol	pTAmCAC_210_5			0.180297	0.181497	0.881458	0.876378
β tocopherol	pTAmCAT_99_3			0.180297	0.168554	0.935873	0.895339
β tocopherol	Br13	A-08		0.1883	0.177908	0.4935	0.4935
β tocopherol	Mse_M443_1			0.190314	0.186793	0.99144	0.9992
β tocopherol	Br63	A-03		0.196525	0.1952	0.997111	0.971385	<0.05
β tocopherol	fito63	A-03		0.196525	0.196525	0.7448	0.7427
β tocopherol	Na10D09	A-04	56.1	0.196525	0.196525	0.4935	0.4935
β tocopherol	Na12h07	A-06	52	0.196525	0.177908	0.4935	0.4935
β tocopherol	Rsa_M296_5			0.197384	0.18008	0.99144	0.9992
β tocopherol	Mse_M121_1			0.203063	0.196704	0.951998	0.963383
β tocopherol	pTAmCAC_294_9			0.205084	0.197308	0.99144	0.9992
β tocopherol	pTAmCAC_270_9			0.212262	0.212982	0.972894	0.965667
β tocopherol	Rsa_M382_7			0.214787	0.198519	0.986524	0.9992
β tocopherol	Hae_M316_2			0.216045	0.215663	0.99144	0.9992
β tocopherol	Rsa_M486_2			0.216473	0.148979	0.955693	0.965667
β tocopherol	Alu_M450_6	A-09	98.8	0.218899	0.217317	0.9989	0.9992
β tocopherol	pTAmCAC_87_3			0.218899	0.217317	0.935873	0.950842
β tocopherol	pTAmCAT_356_1			0.238456	0.230458	0.99144	0.9992
β tocopherol	pGGmCAA_165_7			0.244764	0.217317	0.935873	0.911498
β tocopherol	pTAmCAT_175_6			0.256414	0.258498	0.808332	0.76862
β tocopherol	pTAmCAT_325_6	A-01	2.4	0.258498	0.260655	0.99144	0.9992
β tocopherol	Rsa_M272_4			0.258498	0.258498	0.99144	0.9992
β tocopherol	pGGmCAA_339_3	A-05	58.4	0.262744	0.26617	0.99144	0.9992		γ-,α-tocopherol
β tocopherol	pGGmCAA_259_6			0.265228	0.258498	0.951998	0.963383
β tocopherol	Alu_M318_3			0.275705	0.27792	0.951998	0.963383
β tocopherol	pGGmCAA_410_2	A-06	48	0.275705	0.27792	0.951998	0.963383
β tocopherol	pTAmCAC_90_2	A-08	110	0.275705	0.271786	0.951998	0.963383
β tocopherol	pTAmCAT_127_1	A-04	9.1	0.275705	0.280859	0.93393	0.911498
β tocopherol	pGGmCAA_287_4	A-06	48.3	0.276055	0.27792	0.99144	0.9992
β tocopherol	pTAmCAC_228_0			0.276055	0.27792	0.98415	0.9992
β tocopherol	pTAmCAT_157_9			0.276055	0.278557	0.818276	0.76862
β tocopherol	pTAmCAC_129_2			0.279361	0.280859	0.99144	0.9992
β tocopherol	pTAmCAT_179_0	A-02	9.7	0.299876	0.303313	0.99144	0.9992		γ-, α- tocopherol
β tocopherol	Br378	A-05	64.3	0.303553	0.269788	0.7448	0.7427	<0.05
β tocopherol	Mse_M453_0			0.315553	0.31607	0.99144	0.9992
β tocopherol	Rsa_M315_7	A-02	35.8	0.315553	0.31607	0.935873	0.911498		γ-, α- tocopherol
β tocopherol	Brms43	A-03	49.2	0.329933	0.330244	0.7448	0.7427
β tocopherol	Alu_M476_0			0.331238	0.338203	0.99144	0.9992
β tocopherol	Alu_M377_2	A-03	4.5	0.334039	0.30556	0.99144	0.9992
β tocopherol	Brms50	A-03		0.336737	0.381537	0.7448	0.7427	<0.05	β-,γ- tocopherol
β tocopherol	pTAmCAT_391_7			0.33901	0.327296	0.99144	0.9992
β tocopherol	pTAmCAC_200_0	A-09	77.3	0.340031	0.27792	0.951998	0.963383		α-tocopherol
β tocopherol	pTAmCAC_290_9	A-03	1.2	0.345395	0.340861	0.99144	0.9992
β tocopherol	pGGmCAA_127_6			0.346358	0.34217	0.99144	0.9992
β tocopherol	Rsa_M406_7	A-08	40.8	0.349622	0.348681	0.93393	0.911498
β tocopherol	pTAmCAC_60_8			0.368577	0.372438	0.935873	0.937384
β tocopherol	pTAmCAT_210_7			0.368577	0.30556	0.951998	0.963383
β tocopherol	pGGmCAA_384_7	A-06	16.4	0.381719	0.322481	0.99144	0.994156
β tocopherol	pTAmCAC_212_3	A-09	23.7	0.381719	0.380487	0.935873	0.950842		α-tocopherol
β tocopherol	pGGmCAA_456_1			0.388959	0.388011	0.99144	0.9992
β tocopherol	pGGmCAA_81_0			0.388959	0.381335	0.99144	0.9992
β tocopherol	pTAmCAT_154_4	A-07	114.3	0.39022	0.38989	0.951998	0.963383
β tocopherol	pTAmCAT_67_6			0.393974	0.380487	0.9989	0.9992
β tocopherol	Hae_M285_6			0.397413	0.401492	0.99144	0.9992
β tocopherol	pGGmCAA_359_3	A-08	34.5	0.397413	0.389114	0.808332	0.76862
β tocopherol	pTAmCAT_111_9			0.397413	0.404026	0.761979	0.76862
β tocopherol	Br46	A-01		0.3976	0.4276	0.907872	0.9072
β tocopherol	pGGmCAA_199_1	A-03	49.7	0.407445	0.423816	0.91125	0.895339
β tocopherol	KS50420	A-10		0.408667	0.4276	0.995723	1
β tocopherol	Mse_M366_1			0.428591	0.423816	0.99144	0.9992
β tocopherol	pTAmCAC_398_5			0.43084	0.429005	0.983791	0.965667
β tocopherol	pTAmCAT_263_6	A-10	81	0.43084	0.429005	0.877377	0.876378
β tocopherol	pTAmCAT_278_6			0.43084	0.429005	0.99144	0.9992
β tocopherol	pTAmCAT_219_1			0.43088	0.429005	0.972894	0.965667
β tocopherol	pTAmCAC_168_3	A-10	80.4	0.461111	0.460688	0.99144	0.9992
β tocopherol	Mse_M326_4			0.463146	0.464384	0.935873	0.927731
β tocopherol	pGGmCAA_179_1	A-04	8.2	0.463146	0.464384	0.9989	0.9992
β tocopherol	pTAmCAT_252_1	A-10	77.8	0.463146	0.464384	0.58725	0.519413
β tocopherol	pGGmCAA_171_9	A-03	104.2	0.465845	0.464384	0.715838	0.7155
β tocopherol	pTAmCAC_94_6			0.465845	0.460688	0.99144	0.9992
β tocopherol	pGGmCAA_417_3			0.471932	0.473218	0.935873	0.911498
β tocopherol	Br7	A-01		0.474052	0.4571	0.64232	0.64288
β tocopherol	F3H-SSR2	A-03	99.3	0.474052	0.4571	0.907872	0.9072		β-,γ- tocopherol
β tocopherol	pTAmCAC_61_9			0.477382	0.454234	0.983791	0.984584
β tocopherol	Mse_M476_5			0.490073	0.487257	0.951998	0.963383
β tocopherol	pGGmCAA_93_0			0.490888	0.488916	0.951998	0.950842
β tocopherol	Hae_M458_5			0.50058	0.504671	0.881458	0.876378
β tocopherol	pGGmCAA_401_7			0.5103	0.419519	0.8748	0.85095
β tocopherol	pTAmCAC_181_4			0.5103	0.505522	0.951998	0.950842
β tocopherol	Mse_575_0	A-07	40.2	0.518901	0.52866	0.955693	0.965667
β tocopherol	Br89	A-06		0.525467	0.4571	0.907872	0.9072
β tocopherol	pGGmCAA_177_2			0.527175	0.539646	0.983791	0.9992
β tocopherol	pTAmCAT_121_3			0.527175	0.52866	0.50544	0.519413
β tocopherol	pTAmCAT_66_2	A-04	20.2	0.529096	0.539646	0.98415	0.965667		α-tocopherol
β tocopherol	pTAmCAT_312_3	A-01	63.7	0.530461	0.504671	0.99144	0.9992
β tocopherol	Hae_M400_8			0.563415	0.560353	0.93393	0.911498
β tocopherol	pTAmCAT_136_1			0.56722	0.575582	0.99144	0.9992
β tocopherol	Mse_M346_2			0.570065	0.528693	0.9989	0.9992
β tocopherol	Br65	A-04		0.5712	0.574336	1	1
β tocopherol	pGGmCAA_136_8			0.577582	0.579561	0.951998	0.965667
β tocopherol	Alu_M357_1	A-01	60.3	0.583717	0.604786	0.817887	0.76862
β tocopherol	Hae_M208_8	A-07	82.9	0.583717	0.579561	0.99144	0.9992
β tocopherol	pTAmCAC_148_3	A-03	62.4	0.5994	0.606729	0.99144	0.9992		β-,γ- tocopherol
β tocopherol	Mse_M374_2			0.60993	0.616453	0.951998	0.965667
β tocopherol	pTAmCAT_151_9			0.614334	0.619077	0.99144	0.9992
β tocopherol	Rsa_M421_2			0.614334	0.627541	0.99144	0.9992
β tocopherol	pTAmCAC_101_7	A-06	45	0.615892	0.627541	0.817887	0.76862
β tocopherol	pTAmCAC_166_6			0.615892	0.636611	0.951998	0.96066
β tocopherol	pTAmCAC_108_9	A-06	115.2	0.642891	0.636611	0.98415	0.9992
β tocopherol	Alu_M175_5			0.650645	0.644195	0.715838	0.68688
β tocopherol	pTAmCAT_143_8			0.659801	0.653536	0.935873	0.950842
β tocopherol	Alu_M454_7	A-09	103.5	0.663305	0.684709	0.715838	0.68688
β tocopherol	pGGmCAA_152_1			0.663305	0.667035	0.99144	0.9992
β tocopherol	pTAmCAC_190_0			0.673839	0.622814	0.99144	0.9992
β tocopherol	Rsa_M467_2			0.676169	0.628685	0.9989	0.9992
β tocopherol	Hae_M141_0	A-06	95.8	0.684829	0.684709	0.99144	0.9992
β tocopherol	pTAmCAT_369_5			0.684829	0.684709	0.877377	0.865522
β tocopherol	pGGmCAA_169_0			0.687986	0.687038	0.99144	0.9992
β tocopherol	pTAmCAC_307_4			0.687986	0.688185	0.983791	0.994156
β tocopherol	Alu_M342_5			0.706219	0.705868	0.997243	0.9992
β tocopherol	Mse_M146_3			0.706219	0.705868	0.99144	0.9992
β tocopherol	Mse_M342_8			0.706219	0.687038	0.972894	0.965667
β tocopherol	pTAmCAT_338_0			0.719699	0.723127	0.877377	0.840872
β tocopherol	pGGmCAA_383_3			0.721514	0.709351	0.715838	0.729
β tocopherol	pTAmCAC_236_7			0.721514	0.722636	0.91125	0.876378
β tocopherol	pTAmCAT_270_9			0.742067	0.726364	0.951998	0.950842
β tocopherol	Mse_M242_0			0.745428	0.745656	0.951998	0.963383
β tocopherol	pGGmCAA_95_8	A-02	85.3	0.763293	0.768897	0.99144	0.9992		γ-, α- tocopherol
β tocopherol	pTAmCAT_336_8			0.768671	0.768897	0.877377	0.876378
β tocopherol	pGGmCAA_180_5			0.781631	0.815707	0.972894	0.965667
β tocopherol	Rsa_M388_2	A-07	18.3	0.781631	0.781519	0.50544	0.519413
β tocopherol	pGGmCAA_181_4			0.810929	0.815707	0.93393	0.895339
β tocopherol	Alu_M263_6	A-08	0	0.819764	0.815707	0.93393	0.895339
β tocopherol	pGGmCAA_87_9			0.827967	0.847654	0.935873	0.937384
β tocopherol	Alu_M398_6			0.829046	0.824001	0.964632	0.965667
β tocopherol	pGGmCAA_78_7	A-04	28.4	0.829046	0.781519	0.935873	0.94275		α-tocopherol
β tocopherol	pTAmCAC_228_9			0.84527	0.867826	0.715838	0.68688
β tocopherol	Br377	A-04		0.8733	0.8506	0.907872	0.9072
β tocopherol	Br51	A-06		0.8733	0.8506	0.907872	0.9072
β tocopherol	Brms34	A-05	86.1	0.8733	0.8506	0.907872	0.9072		β-carotene
β tocopherol	Alu_M304_3			0.879617	0.904988	0.99144	0.9992
β tocopherol	Alu_M408_4			0.879617	0.886464	0.951998	0.963383
β tocopherol	pTAmCAC_115_8	A-02	66.7	0.879617	0.909993	0.881458	0.876378		γ-, α- tocopherol
β tocopherol	pTAmCAT_108_2			0.879617	0.883696	0.99144	0.9992
β tocopherol	pTAmCAT_159_3			0.881088	0.904988	0.935873	0.937384
β tocopherol	Hae_M324_8			0.882865	0.919662	0.808332	0.76862
β tocopherol	pTAmCAT_61_1			0.887584	0.927019	0.99144	0.9992
β tocopherol	pTAmCAC_330_2			0.900678	0.909993	0.951998	0.963383
β tocopherol	Mse_M315_4			0.905566	0.909993	0.99144	0.9992
β tocopherol	pGGmCAA_258_1			0.905566	0.909993	0.818276	0.76862
β tocopherol	pGGmCAA_170_7	A-02	69.5	0.928073	0.911719	0.955693	0.965667		γ-, α- tocopherol
β tocopherol	Hae_M461_3			0.930814	0.909993	0.99144	0.9992
β tocopherol	pTAmCAC_186_5			0.930814	0.952314	0.9989	0.9992
β tocopherol	pGGmCAA_191_6			0.961439	0.971898	0.935873	0.911498
β tocopherol	Mse_M265_3			0.962709	0.987564	0.99144	0.9992
β tocopherol	pTAmCAC_156_3			0.965595	0.980772	0.980001	0.972146
β tocopherol	pTAmCAC_342_6			0.971392	0.952314	0.935873	0.937384
β tocopherol	Rsa_M335_3			0.976437	0.980772	0.877377	0.840872
β tocopherol	Hae_M421_8			0.9904	0.99	0.877377	0.876378
β tocopherol	pGGmCAA_418_4			0.9904	0.97627	0.99144	0.9992
Metabolite	Marker	Linkage group	Marker position, (cM)	Model (1)	Model (3)	Model (2)	Model (4)	RF	QTL
δ tocopherol	Mse_M356_4			0.0090153	0.0090153	0.966951	0.962508	<0.05
δ tocopherol	Mse_M308_8			0.010692	0.0107042	0.966951	0.962508
δ tocopherol	pTAmCAC_192_8			0.075816	0.075978	0.966951	0.962508
δ tocopherol	pTAmCAT_199_5			0.0972	0.0972	0.966951	0.962508	<0.05
δ tocopherol	Mse_M197_3			0.10206	0.10206	0.966951	0.962508
δ tocopherol	Mse_583_0	A-07	93.3	0.136687	0.136687	0.966951	0.962508
δ tocopherol	pTAmCAC_220_2	A-01	53.8	0.136687	0.136687	0.966951	0.962508
δ tocopherol	pTAmCAC_244_2	A-10	76.1	0.136687	0.136687	0.966951	0.962508
δ tocopherol	pGGmCAA_224_2	A-06	46.9	0.1377	0.1377	0.966951	0.962508	<0.05
δ tocopherol	pTAmCAC_171_5			0.14175	0.14175	0.966951	0.962508
δ tocopherol	pTAmCAT_313_9			0.14175	0.14175	0.966951	0.962508
δ tocopherol	pTAmCAT_315_0			0.14175	0.14175	0.966951	0.962508
δ tocopherol	Alu_M258_1			0.185447	0.1755	0.969598	0.962508
δ tocopherol	Alu_M401_8	A-07	83	0.185447	0.1755	0.966951	0.962508
δ tocopherol	Hae_M202_2	A-07	83.5	0.185447	0.1755	0.966951	0.962508
δ tocopherol	Mse_M359_2			0.185447	0.1755	0.975872	0.962508
δ tocopherol	Mse_M455_7			0.185447	0.176175	0.96714	0.962508
δ tocopherol	Rsa_M241_6			0.185447	0.1755	0.96714	0.962508
δ tocopherol	Rsa_M262_5			0.185447	0.176175	0.966951	0.962508
δ tocopherol	pGGmCAA_217_1			0.20412	0.1755	0.966951	0.962508
δ tocopherol	Hae_M341_0			0.216386	0.216386	0.966951	0.962508
δ tocopherol	Hae_M294_2	A-05	39.5	0.2187	0.2187	0.966951	0.962508
δ tocopherol	pGGmCAA_86_2			0.248283	0.245113	0.966951	0.962508	<0.05
δ tocopherol	Alu_M190_6	A-08	6.1	0.259489	0.260357	0.966951	0.962508
δ tocopherol	pGGmCAA_124_6			0.259489	0.260357	0.966951	0.962508
δ tocopherol	pGGmCAA_287_4	A-06	48.3	0.259489	0.260357	0.966951	0.962508
δ tocopherol	pTAmCAC_112_3			0.259489	0.260357	0.966951	0.962508		γ-, α- tocopherol
δ tocopherol	pTAmCAC_315_9			0.259489	0.260357	0.969598	0.962508
δ tocopherol	Hae_M288_8			0.264786	0.262145	0.966951	0.962508		γ-,α-tocopherol
δ tocopherol	pTAmCAT_209_8			0.26487	0.262145	0.966951	0.962508
δ tocopherol	Hae_M461_3			0.270338	0.262145	0.966951	0.962508
δ tocopherol	pTAmCAT_417_0			0.270338	0.262145	0.966951	0.962508
δ tocopherol	Hae_M208_8	A-07	82.9	0.276873	0.269444	0.966951	0.962508
δ tocopherol	Hae_M391_7	A-03	42.7	0.277151	0.269858	0.966951	0.962508
δ tocopherol	Mse_M443_1			0.277151	0.269858	0.966951	0.962508
δ tocopherol	Mse_M453_0			0.277151	0.269858	0.966951	0.962508
δ tocopherol	pGGmCAA_210_2			0.277151	0.269858	0.966951	0.962508
δ tocopherol	Hae_M269_8	A-02	88.4	0.284566	0.262145	0.966951	0.962508
δ tocopherol	pTAmCAC_276_3	A-08	68.2	0.290385	0.290385	0.966951	0.962508	<0.05
δ tocopherol	pTAmCAC_293_0	A-03	0.6	0.290385	0.290385	0.985118	0.994267
δ tocopherol	Alu_M408_4			0.293336	0.291021	0.966951	0.962508
δ tocopherol	pTAmCAT_151_9			0.293336	0.291007	0.966951	0.962508	<0.05
δ tocopherol	pTAmCAT_173_7			0.320421	0.320986	0.966951	0.962508
δ tocopherol	Alu_M476_0			0.32832	0.33534	0.966951	0.962508
δ tocopherol	Hae_M141_0	A-06	95.8	0.32832	0.332468	0.966951	0.962508
δ tocopherol	Rsa_M385_1			0.339143	0.339143	0.966951	0.962508
δ tocopherol	pTAmCAC_200_0	A-09	77.3	0.34425	0.342731	0.966951	0.962508	<0.05
δ tocopherol	pTAmCAT_340_0			0.34425	0.342731	0.966951	0.962508
δ tocopherol	pGGmCAA_127_6			0.350614	0.349828	0.966951	0.962508
δ tocopherol	pTAmCAC_157_8			0.356088	0.349828	0.966951	0.962508
δ tocopherol	pTAmCAC_270_9			0.356088	0.349828	0.966951	0.962508		γ-, α- tocopherol
δ tocopherol	pTAmCAC_357_2			0.356088	0.349828	0.975872	0.962508
δ tocopherol	Hae_M373_7	A-07	15.4	0.366709	0.349828	0.966951	0.962508
δ tocopherol	Mse_M242_0			0.366709	0.367593	0.966951	0.962508
δ tocopherol	pTAmCAC_294_9			0.366709	0.367593	0.966951	0.962508
δ tocopherol	Rsa_M489_6	A-07	84	0.419175	0.406157	0.969598	0.984906
δ tocopherol	pTAmCAC_63_6	A-05	77	0.438224	0.438636	0.966951	0.962508
δ tocopherol	pTAmCAT_292_7			0.438224	0.438636	0.983165	0.962508
δ tocopherol	Rsa_M421_2			0.438224	0.438636	0.966951	0.962508
δ tocopherol	Alu_M357_1	A-01	60.3	0.4413	0.447728	0.996401	0.994267
δ tocopherol	Alu_M487_5	A-01	61.6	0.4413	0.447728	0.985118	0.984906
δ tocopherol	Mse_M251_3			0.4413	0.447728	0.985118	0.962508
δ tocopherol	pGGmCAA_180_5			0.4413	0.447728	0.966951	0.962508
δ tocopherol	pGGmCAA_181_4			0.4413	0.447728	0.96714	0.962508
δ tocopherol	pGGmCAA_328_4	A-09	70.6	0.4413	0.447728	0.966951	0.962508
δ tocopherol	pGGmCAA_383_3			0.4413	0.447728	0.96714	0.962508
δ tocopherol	pTAmCAC_129_2			0.4413	0.447728	0.966951	0.962508
δ tocopherol	pTAmCAC_147_1			0.4413	0.447728	0.975872	0.962508		β-,γ- tocopherol
δ tocopherol	pTAmCAC_165_6	A-10	78	0.4413	0.447728	0.966951	0.962508
δ tocopherol	pTAmCAC_184_7			0.4413	0.447728	0.985118	0.984906
δ tocopherol	pTAmCAC_210_5			0.4413	0.447728	0.966951	0.962508	<0.05	α-tocopherol
δ tocopherol	pTAmCAC_273_0	A-02	84.5	0.4413	0.447728	0.966951	0.962508
δ tocopherol	pTAmCAC_307_4			0.4413	0.447728	0.966951	0.962508
δ tocopherol	pTAmCAC_94_6			0.4413	0.447728	0.966951	0.962508
δ tocopherol	pTAmCAT_167_8	A-07	17.7	0.4413	0.447728	0.966951	0.962508
δ tocopherol	pTAmCAT_201_4			0.4413	0.447728	0.985118	0.994267
δ tocopherol	pTAmCAT_252_1	A-10	77.8	0.4413	0.447728	0.966951	0.962508
δ tocopherol	pTAmCAT_391_7			0.4413	0.448068	0.966951	0.962508
δ tocopherol	pTAmCAT_63_8	A-06	43.9	0.4413	0.447728	0.966951	0.962508		α tocopherol
δ tocopherol	pTAmCAT_99_3			0.4413	0.447728	0.966951	0.962508
δ tocopherol	Rsa_M346_4			0.4413	0.447728	0.966951	0.962508
δ tocopherol	Alu_M450_6	A-09	98.8	0.446587	0.448068	0.975872	0.984906
δ tocopherol	Hae_M237_0			0.460852	0.4617	0.985118	0.962508		γ-, α- tocopherol
δ tocopherol	Hae_M396_5			0.460852	0.4617	0.966951	0.962508
δ tocopherol	pTAmCAC_198_1			0.460852	0.4617	0.966951	0.962508		α-tocopherol
δ tocopherol	pTAmCAT_75_9			0.460852	0.4617	0.985118	0.962508
δ tocopherol	pTAmCAT_240_2	A-05	54.2	0.467007	0.467007	0.966951	0.962508
δ tocopherol	Hae_M458_5			0.47882	0.479373	0.985118	0.989088
δ tocopherol	pTAmCAT_270_9			0.480392	0.480926	0.966951	0.962508
δ tocopherol	Rsa_M315_7	A-02	35.8	0.480392	0.480926	0.966951	0.962508	<0.05
δ tocopherol	Rsa_M388_2	A-07	18.3	0.480392	0.480926	0.975872	0.962508
δ tocopherol	pTAmCAT_159_3			0.481246	0.481246	0.966951	0.962508
δ tocopherol	Alu_M138_1	A-03	43.6	0.484707	0.484449	0.966951	0.962508
δ tocopherol	pTAmCAC_101_7	A-06	45	0.484707	0.484449	0.987213	0.994267
δ tocopherol	Hae_M212_4			0.49577	0.49552	0.966951	0.962508
δ tocopherol	pTAmCAC_92_6			0.49577	0.49552	0.985118	0.984906
δ tocopherol	pTAmCAT_325_6	A-01	2.4	0.49577	0.49552	0.983165	0.962508
δ tocopherol	Alu_M299_0			0.500382	0.497654	0.966951	0.962508	<0.05
δ tocopherol	pTAmCAT_336_8			0.512755	0.512264	0.966951	0.962508
δ tocopherol	Alu_M454_7	A-09	103.5	0.531533	0.530589	0.985118	0.962508
δ tocopherol	Mse_M342_8			0.531533	0.530589	0.966951	0.962508
δ tocopherol	pGGmCAA_190_0	A-03	64.5	0.531533	0.530589	0.985118	0.984906
δ tocopherol	Rsa_M124_4			0.531533	0.530589	0.966951	0.962508
δ tocopherol	pTAmCAT_115_7	A-09	60.5	0.535535	0.533899	0.985118	0.989088
δ tocopherol	Alu_M293_7			0.536625	0.537107	0.96714	0.962508
δ tocopherol	Alu_M433_5			0.536625	0.537107	0.969598	0.962508
δ tocopherol	Mse_M366_1			0.536625	0.537107	0.966951	0.962508
δ tocopherol	Mse_M472_5			0.536625	0.537107	0.985118	0.962508
δ tocopherol	pGGmCAA_116_3			0.536625	0.537107	0.985118	0.994267
δ tocopherol	pGGmCAA_233_5			0.536625	0.537107	0.975872	0.962508
δ tocopherol	pGGmCAA_386_7	A-06	24	0.536625	0.537107	0.987213	0.989088
δ tocopherol	pGGmCAA_418_4			0.536625	0.537107	0.966951	0.962508
δ tocopherol	pGGmCAA_93_0			0.536625	0.537107	0.966951	0.962508		γ-, α- tocopherol
δ tocopherol	pTAmCAT_282_4			0.536625	0.537107	0.985118	0.994267
δ tocopherol	pTAmCAT_288_2			0.536625	0.537107	0.966951	0.962508
δ tocopherol	pTAmCAT_312_3	A-01	63.7	0.536625	0.537107	0.966951	0.962508
δ tocopherol	pTAmCAT_54_2	A-04	155.1	0.536625	0.537107	0.987213	0.989088
δ tocopherol	pTAmCAT_62_7			0.536625	0.537107	0.987213	0.9995	<0.05
δ tocopherol	Rsa_M165_9			0.536625	0.537107	0.985118	0.994267
δ tocopherol	Rsa_M217_3			0.536625	0.537107	0.966951	0.962508
δ tocopherol	Mse_M338_4			0.54773	0.537107	0.985118	0.994267
δ tocopherol	pTAmCAC_90_2	A-08	110	0.54773	0.537107	0.975872	0.962508
δ tocopherol	pTAmCAT_243_3			0.54773	0.537107	0.966951	0.962508
δ tocopherol	Rsa_M268_8	A-10	78.7	0.54773	0.537107	0.988573	0.994267
δ tocopherol	Mse_M326_4			0.54918	0.537107	0.966951	0.962508
δ tocopherol	pTAmCAT_61_1			0.551764	0.537107	0.966951	0.962508
δ tocopherol	pTAmCAC_326_7			0.561005	0.560813	0.985118	0.994267
δ tocopherol	pTAmCAC_181_4			0.567377	0.563908	0.985118	0.989088
δ tocopherol	pTAmCAC_288_2	A-08	68.1	0.567377	0.563908	0.975872	0.96369
δ tocopherol	Alu_M318_3			0.567685	0.563908	0.985118	0.989088
δ tocopherol	pTAmCAT_210_7			0.57105	0.566756	0.986219	0.994267
δ tocopherol	pTAmCAT_67_6			0.57105	0.566756	0.985118	0.997806
δ tocopherol	pGGmCAA_154_9			0.591605	0.585557	0.966951	0.962508
δ tocopherol	Alu_M263_6	A-08	0	0.591723	0.58734	0.966951	0.962508
δ tocopherol	pTAmCAC_166_6			0.605535	0.563908	0.966951	0.962508
δ tocopherol	pTAmCAC_60_8			0.605535	0.605713	0.969598	0.962508
δ tocopherol	Mse_M146_3			0.640136	0.640491	0.985118	0.984906
δ tocopherol	pGGmCAA_456_1			0.65927	0.657861	0.966951	0.962508		α tocopherol
δ tocopherol	Alu_M377_2	A-03	4.5	0.662349	0.660296	0.969598	0.962508
δ tocopherol	Hae_M328_7	A-04	4.9	0.662349	0.662994	0.986219	0.994267
δ tocopherol	Mse_M265_3			0.662994	0.662994	0.966951	0.962508
δ tocopherol	pTAmCAC_186_5			0.669015	0.664982	0.966951	0.962508
δ tocopherol	pTAmCAT_179_0	A-02	9.7	0.669015	0.664982	0.987213	0.997806	<0.05
δ tocopherol	pGGmCAA_384_7	A-06	16.4	0.669262	0.664982	0.966951	0.962508
δ tocopherol	Mse_M354_6	A-03	6.7	0.680735	0.664982	0.96714	0.962508
δ tocopherol	pTAmCAC_314_3	A-10	54.9	0.689161	0.689327	0.966951	0.962508
δ tocopherol	pTAmCAT_111_9			0.689161	0.689327	0.966951	0.962508		α-tocopherol
δ tocopherol	pGGmCAA_81_0			0.706342	0.705849	0.985118	0.994267
δ tocopherol	Br356	A-03	58.4	0.7252	0.6692	0.996	1	<0.05
δ tocopherol	Mse_M121_1			0.744288	0.744771	0.975872	0.962508
δ tocopherol	pTAmCAT_136_1			0.744288	0.744771	0.985118	0.984906
δ tocopherol	Rsa_M382_7			0.744288	0.744771	0.985118	0.984906
δ tocopherol	pTAmCAT_356_1			0.751701	0.752824	0.96714	0.962508
δ tocopherol	Hae_M316_2			0.751871	0.752824	0.966951	0.962508
δ tocopherol	pTAmCAT_127_1	A-04	9.1	0.759296	0.763872	0.9971	0.994267
δ tocopherol	Br323	A-02	35.1	0.759733	0.759733	0.996	1	<0.05
δ tocopherol	Br384	A-04	18.4	0.759733	0.759733	0.996	1
δ tocopherol	pGGmCAA_78_7	A-04	28.4	0.772426	0.772426	0.985118	0.984906
δ tocopherol	Br321	A-09	98.7	0.783411	0.846189	0.996	1
δ tocopherol	Br360	A-03	27.5	0.783411	0.846189	0.996	1
δ tocopherol	Br378	A-05	64.3	0.783411	0.846189	0.996	1		α tocopherol
δ tocopherol	Br46	A-01		0.783411	0.846189	0.996	1
δ tocopherol	Br48	A-02		0.783411	0.846189	0.996	1
δ tocopherol	Br51	A-06		0.783411	0.846189	0.996	1
δ tocopherol	Br63	A-03		0.783411	1	0.996	1
δ tocopherol	Br65	A-04		0.783411	0.846189	0.996	1
δ tocopherol	Br66	A-07		0.783411	0.8421	0.996	1
δ tocopherol	Brms36	A-07		0.783411	0.846189	0.996	1
δ tocopherol	Brms43	A-03	49.2	0.783411	0.846189	0.996	1		β-,γ- tocopherol
δ tocopherol	Brms50	A-03		0.783411	0.846189	0.996	1		β-,γ- tocopherol
δ tocopherol	F3H-SSR2	A-03	99.3	0.783411	0.846189	0.996	1
δ tocopherol	KS50420	A-10		0.783411	0.846189	0.996	1
δ tocopherol	ol11β05	A-03	51	0.783411	0.846189	0.996	1
δ tocopherol	Ra2a01	A-07		0.783411	0.846189	0.996	1
δ tocopherol	pTAmCAC_99_0	A-03	116.9	0.785751	0.783906	0.985118	0.962508
δ tocopherol	pTAmCAT_149_3			0.785751	0.783906	0.985118	0.984906
δ tocopherol	pTAmCAT_175_6			0.785751	0.783906	0.966951	0.962508		γ-, α- tocopherol
δ tocopherol	Mse_M476_5			0.78885	0.78795	0.966951	0.962508
δ tocopherol	pTAmCAC_115_8	A-02	66.7	0.78885	0.78795	0.966951	0.962508
δ tocopherol	pTAmCAT_154_4	A-07	114.3	0.78885	0.78795	0.966951	0.962508
δ tocopherol	Rsa_M293_7			0.78885	0.78795	0.966951	0.962508
δ tocopherol	Na12h07	A-06	52	0.79352	0.846189	0.996	1
δ tocopherol	Alu_M311_0			0.808157	0.809309	0.966951	0.962508
δ tocopherol	pGGmCAA_189_3			0.808157	0.813611	0.966951	0.962508		β-,γ- tocopherol
δ tocopherol	pGGmCAA_339_3	A-05	58.4	0.808157	0.813611	0.966951	0.962508
δ tocopherol	pTAmCAC_254_1	A-06	35.8	0.808157	0.809309	0.966951	0.962508
δ tocopherol	Rsa_M272_4			0.808157	0.837174	0.966951	0.962508
δ tocopherol	Alu_M384_4			0.818146	0.822219	0.966951	0.962508
δ tocopherol	Hae_M285_6			0.818146	0.822219	0.96714	0.962508
δ tocopherol	Hae_M400_8			0.818146	0.822219	0.966951	0.962508
δ tocopherol	pGGmCAA_259_6			0.818146	0.822219	0.966951	0.962508
δ tocopherol	pTAmCAC_212_3	A-09	23.7	0.818146	0.822219	0.966951	0.962508		β-tocopherol
δ tocopherol	pTAmCAC_87_3			0.818146	0.822219	0.985118	0.962508
δ tocopherol	pTAmCAT_121_3			0.818146	0.822219	0.966951	0.962508
δ tocopherol	pTAmCAT_156_3			0.818146	0.822219	0.966951	0.962508
δ tocopherol	pTAmCAT_157_9			0.818146	0.822219	0.966951	0.962508
δ tocopherol	pTAmCAT_310_7			0.818146	0.822219	0.966951	0.962508
δ tocopherol	pTAmCAT_338_0			0.818146	0.822219	0.966951	0.962508
δ tocopherol	Rsa_M406_7	A-08	40.8	0.82172	0.825927	0.966951	0.962508
δ tocopherol	pTAmCAC_221_6	A-07	22.3	0.82728	0.832309	0.966951	0.962508
δ tocopherol	pGGmCAA_171_9	A-03	104.2	0.83063	0.836325	0.987213	0.994267
δ tocopherol	Hae_M199_0			0.835526	0.837174	0.966951	0.962508
δ tocopherol	Mse_M232_6			0.835526	0.837174	0.966951	0.962508	<0.05
δ tocopherol	pGGmCAA_135_1	A-06	22.6	0.835526	0.837174	0.966951	0.962508
δ tocopherol	pTAmCAC_236_7			0.835526	0.837174	0.966951	0.962508
δ tocopherol	Mse_M257_5	A-08	27.8	0.839526	0.837174	0.96714	0.962508
δ tocopherol	Br13	A-08		0.847733	0.89026	0.996	1
δ tocopherol	pTAmCAT_278_6			0.854528	0.855048	0.966951	0.962508
δ tocopherol	pGGmCAA_167_6	A-02	67.8	0.856834	0.856446	0.966951	0.962508
δ tocopherol	pTAmCAT_170_2			0.867086	0.866443	0.966951	0.962508
δ tocopherol	fito63	A-03		0.871055	0.9128	0.996	1
δ tocopherol	pTAmCAT_143_8			0.872626	0.870082	0.966951	0.962508
δ tocopherol	pGGmCAA_335_2			0.874418	0.870082	0.966951	0.962508		γ-,α-tocopherol
δ tocopherol	Alu_M175_5			0.8748	0.870082	0.966951	0.962508
δ tocopherol	Hae_M324_8			0.8748	0.870082	0.966951	0.962508
δ tocopherol	Mse_575_0	A-07	40.2	0.8748	0.870082	0.966951	0.962508
δ tocopherol	Mse_M315_4			0.8748	0.870082	0.9971	0.997806
δ tocopherol	Mse_M431_5			0.8748	0.870082	0.966951	0.962508
δ tocopherol	pGGmCAA_170_7	A-02	69.5	0.8748	0.870082	0.966951	0.962508
δ tocopherol	pGGmCAA_177_2			0.8748	0.870082	0.9971	0.994267
δ tocopherol	pGGmCAA_258_1			0.8748	0.870082	0.985118	0.962508
δ tocopherol	pGGmCAA_359_3	A-08	34.5	0.8748	0.870082	0.966951	0.962508
δ tocopherol	pGGmCAA_410_2	A-06	48	0.8748	0.870082	0.987213	0.994267
δ tocopherol	pTAmCAC_190_0			0.8748	0.870082	0.985118	0.994267
δ tocopherol	pTAmCAC_398_5			0.8748	0.870082	0.966951	0.962508
δ tocopherol	pTAmCAT_108_2			0.8748	0.870082	0.983165	0.984906
δ tocopherol	pTAmCAT_219_1			0.8748	0.870082	0.985118	0.991882		γ-,α-tocopherol
δ tocopherol	Rsa_M296_5			0.888366	0.873539	0.966951	0.962508		γ-, α- tocopherol
δ tocopherol	pTAmCAC_290_9	A-03	1.2	0.888586	0.873539	0.966951	0.962508
δ tocopherol	Rsa_M467_2			0.888586	0.873539	0.96714	0.962508
δ tocopherol	pTAmCAC_342_6			0.893519	0.873539	0.966951	0.962508
δ tocopherol	Br27	A-03		0.894385	0.926016	0.996	1
δ tocopherol	Br377	A-04		0.894385	0.926016	0.996	1
δ tocopherol	Br7	A-01		0.894385	0.926016	0.996	1
δ tocopherol	Na10D09	A-04	56.1	0.894385	0.926016	0.996	1
δ tocopherol	Alu_M304_3			0.906949	0.873539	0.966951	0.962508	<0.05
δ tocopherol	Alu_M342_5			0.906949	0.873539	0.987213	0.994267
δ tocopherol	Alu_M398_6			0.906949	0.908199	0.985118	0.989088
δ tocopherol	Mse_M124_1			0.906949	0.910165	0.966951	0.962508
δ tocopherol	pGGmCAA_152_1			0.906949	0.910165	0.985118	0.989088
δ tocopherol	pGGmCAA_179_1	A-04	8.2	0.906949	0.908199	0.985118	0.962508
δ tocopherol	pGGmCAA_199_1	A-03	49.7	0.906949	0.911088	0.966951	0.962508
δ tocopherol	pGGmCAA_222_4			0.906949	0.909216	0.966951	0.962508
δ tocopherol	pGGmCAA_87_9			0.906949	0.908199	0.966951	0.962508
δ tocopherol	pTAmCAC_108_9	A-06	115.2	0.906949	0.870082	0.985118	0.989088
δ tocopherol	pTAmCAC_148_3	A-03	62.4	0.906949	0.908199	0.966951	0.962508
δ tocopherol	pTAmCAC_156_3			0.906949	0.905118	0.985118	0.962508
δ tocopherol	pTAmCAC_228_9			0.906949	0.910165	0.966951	0.962508
δ tocopherol	pTAmCAC_61_9			0.906949	0.945345	0.966951	0.962508
δ tocopherol	pTAmCAT_263_6	A-10	81	0.906949	0.905118	0.966951	0.962508
δ tocopherol	Rsa_M335_3			0.906949	0.908199	0.966951	0.962508
δ tocopherol	Rsa_M486_2			0.906949	0.909216	0.966951	0.962508
δ tocopherol	pGGmCAA_95_8	A-02	85.3	0.935818	0.940066	0.969598	0.962508
δ tocopherol	pTAmCAC_228_0			0.944503	0.945355	0.966951	0.962508
δ tocopherol	pGGmCAA_165_7			0.949079	0.955624	0.985118	0.984906		γ-, α- tocopherol
δ tocopherol	Hae_M421_8			0.956258	0.955624	0.966951	0.962508
δ tocopherol	pGGmCAA_169_0			0.963058	0.96369	0.96714	0.962508		γ-, α- tocopherol
δ tocopherol	Mse_M346_2			0.973241	0.973241	0.985118	0.962508
δ tocopherol	pGGmCAA_136_8			0.973241	0.973241	0.987213	0.984906
δ tocopherol	pGGmCAA_417_3			0.973241	0.973241	0.985118	0.989088
δ tocopherol	pTAmCAT_369_5			0.973241	0.973241	0.975872	0.962508
δ tocopherol	pGGmCAA_191_6			0.976839	0.975707	0.966951	0.962508
δ tocopherol	Mse_M374_2			0.988334	0.987225	0.966951	0.962508
δ tocopherol	pGGmCAA_401_7			0.988334	0.987225	0.985118	0.984906
δ tocopherol	pTAmCAC_330_2			0.988334	0.987225	0.966951	0.962508
δ tocopherol	pTAmCAT_66_2	A-04	20.2	0.988334	0.987225	0.966951	0.962508
δ tocopherol	Rsa_M415_5	A-08	3.7	0.988334	0.987225	0.986219	0.984906
δ tocopherol	Hae_M356_5			0.989472	0.98907	0.966951	0.962508
δ tocopherol	Br89	A-06		0.995867	1	0.996	1		β-carotene
δ tocopherol	pTAmCAC_168_3	A-10	80.4	0.9975	0.9977	0.966951	0.962508
δ tocopherol	Brms34	A-05	86.1	0.9993	1	0.996	1
Metabolite	Marker	Linkage group	Marker position, (cM)	Model (1)	Model (3)	Model (2)	Model (4)	RF	QTL
γ tocopherol	Mse_M308_8			8.5293e-05	6.30585e-05	0.927	0.959554	<0.05
γ tocopherol	Mse_M356_4			0.000202905	0.00018792	0.927	0.888819	<0.05
γ tocopherol	Mse_M197_3			0.00147623	0.00096228	0.6318	0.59535
γ tocopherol	pTAmCAT_315_0			0.00147623	0.00096228	0.75816	0.888819
γ tocopherol	Alu_M258_1			0.006318	0.0055161	0.995796	0.9975
γ tocopherol	Mse_M455_7			0.006318	0.0055161	0.995796	0.9975
γ tocopherol	pTAmCAT_313_9			0.006318	0.0055161	0.927	0.888819	<0.05
γ tocopherol	Rsa_M241_6			0.006318	0.0055161	0.927	0.96084
γ tocopherol	pTAmCAC_171_5			0.006588	0.0055161	0.927	0.888819	<0.05
γ tocopherol	Hae_M341_0			0.0097443	0.0081	0.995796	0.9975
γ tocopherol	pTAmCAC_315_9			0.0139394	0.00737836	0.995796	0.9975
γ tocopherol	pTAmCAC_112_3			0.0173571	0.0112902	0.927	0.959554
γ tocopherol	pTAmCAC_220_2	A-01	53.8	0.0173571	0.0134865	0.927	0.888819		β-tocopherol
γ tocopherol	pTAmCAC_244_2	A-10	76.1	0.0173571	0.0134865	0.927	0.888819	<0.05
γ tocopherol	pGGmCAA_210_2			0.01782	0.0191842	0.4131	0.486	<0.05
γ tocopherol	pTAmCAT_209_8			0.0197438	0.0134865	0.927	0.888819	<0.05
γ tocopherol	Br356	A-03	58.4	0.0238	0.0196	0.9836	1	<0.05
γ tocopherol	Br384	A-04	18.4	0.0238	0.0196	0.9836	1		α tocopherol
γ tocopherol	Mse_M359_2			0.0243	0.0254571	0.989525	0.9975
γ tocopherol	pTAmCAC_192_8			0.0268579	0.01755	0.995796	0.9975	<0.05
γ tocopherol	pTAmCAT_199_5			0.0268579	0.0254571	0.927	0.96084	<0.05
γ tocopherol	Alu_M357_1	A-01	60.3	0.0370286	0.0486	0.927	0.96084	<0.05
γ tocopherol	pTAmCAC_293_0	A-03	0.6	0.0370286	0.0285261	0.927	0.96084
γ tocopherol	pGGmCAA_224_2	A-06	46.9	0.0486	0.0276136	0.995796	0.9975
γ tocopherol	Alu_M401_8	A-07	83	0.050713	0.01755	0.995796	0.96084
γ tocopherol	pGGmCAA_124_6			0.070875	0.0624857	0.927	0.96084
γ tocopherol	Alu_M408_4			0.0766385	0.0542077	0.927	0.888819
γ tocopherol	pTAmCAC_94_6			0.0766385	0.06642	0.927	0.96084
γ tocopherol	Hae_M202_2	A-07	83.5	0.08505	0.052488	0.995796	0.9975	<0.05
γ tocopherol	pGGmCAA_86_2			0.08505	0.0824727	0.927	0.888819
γ tocopherol	Br13	A-08		0.0938	1	0.2422	0.3346
γ tocopherol	Br378	A-05	64.3	0.0938	0.0777	0.962267	0.924
γ tocopherol	pTAmCAT_391_7			0.113121	0.0886622	0.927	0.96084
γ tocopherol	pTAmCAT_173_7			0.11745	0.0624857	0.927	0.96084
γ tocopherol	pTAmCAC_157_8			0.1215	0.08505	0.938435	0.96084
γ tocopherol	pTAmCAC_92_6			0.124537	0.102185	0.927	0.959554	<0.05
γ tocopherol	Alu_M384_4			0.129362	0.102185	0.927	0.96084
γ tocopherol	Hae_M237_0			0.129362	0.110239	0.927	0.96084
γ tocopherol	pGGmCAA_259_6			0.135	0.118674	0.927	0.96084
γ tocopherol	pTAmCAT_288_2			0.135	0.134707	0.995796	0.9975
γ tocopherol	Hae_M269_8	A-02	88.4	0.136605	0.0721161	0.927	0.888819		γ-, α- tocopherol
γ tocopherol	pTAmCAC_270_9			0.136847	0.1134	0.927	0.96084
γ tocopherol	Hae_M208_8	A-07	82.9	0.139436	0.0661966	0.927	0.96084
γ tocopherol	Hae_M288_8			0.139436	0.085725	0.927	0.959554
γ tocopherol	pTAmCAC_165_6	A-10	78	0.139436	0.0820125	0.995796	0.9975
γ tocopherol	pTAmCAT_252_1	A-10	77.8	0.139436	0.220832	0.995796	0.9975
γ tocopherol	Mse_M242_0			0.140149	0.085725	0.927	0.96084
γ tocopherol	Mse_583_0	A-07	93.3	0.1458	0.110239	0.927	0.96084
γ tocopherol	pGGmCAA_217_1			0.1458	0.174388	0.927	0.96084
γ tocopherol	pTAmCAT_219_1			0.1458	0.142181	0.927	0.959554
γ tocopherol	Hae_M294_2	A-05	39.5	0.14823	0.17711	0.927	0.96084		γ-,α-tocopherol
γ tocopherol	pTAmCAC_198_1			0.14823	0.150174	0.927	0.96084
γ tocopherol	pTAmCAT_167_8	A-07	17.7	0.14823	0.150174	0.927	0.888819
γ tocopherol	pTAmCAT_270_9			0.14823	0.130336	0.927	0.96084
γ tocopherol	pGGmCAA_190_0	A-03	64.5	0.1539	0.13284	0.927	0.96084		β-,γ- tocopherol
γ tocopherol	Br66	A-07		0.15624	0.0777	0.9836	1
γ tocopherol	Br323	A-02	35.1	0.164267	0.19712	0.2422	0.3346	<0.05
γ tocopherol	pTAmCAC_307_4			0.180381	0.207213	0.927	0.96084
γ tocopherol	pTAmCAT_179_0	A-02	9.7	0.180645	0.230458	0.927	0.96084	<0.05	γ-, α- tocopherol
γ tocopherol	Hae_M391_7	A-03	42.7	0.18585	0.150174	0.927	0.96084
γ tocopherol	Alu_M476_0			0.191362	0.224054	0.995796	0.9975
γ tocopherol	Hae_M212_4			0.191362	0.220832	0.927	0.96084
γ tocopherol	Mse_M443_1			0.218274	0.207213	0.927	0.96084
γ tocopherol	pTAmCAC_273_0	A-02	84.5	0.221214	0.22842	0.96017	0.9975		γ-, α- tocopherol
γ tocopherol	pGGmCAA_339_3	A-05	58.4	0.224054	0.224054	0.927	0.96084		γ-,α-tocopherol
γ tocopherol	Hae_M461_3			0.23004	0.239635	0.927	0.888819
γ tocopherol	pTAmCAC_326_7			0.233041	0.234129	0.927	0.96084
γ tocopherol	Alu_M454_7	A-09	103.5	0.233357	0.261974	0.995796	0.9975
γ tocopherol	pTAmCAC_184_7			0.233357	0.261974	0.995796	0.9975
γ tocopherol	pTAmCAT_240_2	A-05	54.2	0.241481	0.261974	0.957853	0.96084		γ-,α-tocopherol
γ tocopherol	Mse_M338_4			0.255694	0.262071	0.990005	0.9975
γ tocopherol	pTAmCAC_129_2			0.255694	0.262071	0.927	0.96084
γ tocopherol	pTAmCAT_127_1	A-04	9.1	0.255694	0.259936	0.927	0.96084
γ tocopherol	Alu_M138_1	A-03	43.6	0.26413	0.239635	0.927	0.959554		γ-, α- tocopherol
γ tocopherol	pTAmCAT_63_8	A-06	43.9	0.26413	0.262071	0.927	0.96084
γ tocopherol	Alu_M487_5	A-01	61.6	0.279778	0.262071	0.989525	0.9975
γ tocopherol	Hae_M458_5			0.279778	0.267604	0.982545	0.9975
γ tocopherol	pGGmCAA_180_5			0.279778	0.262071	0.96017	0.9975
γ tocopherol	pGGmCAA_233_5			0.279778	0.3078	0.96017	0.9975
γ tocopherol	Rsa_M262_5			0.279778	0.3294	0.927	0.9975
γ tocopherol	Alu_M433_5			0.283309	0.308053	0.927	0.96084
γ tocopherol	Hae_M396_5			0.283309	0.2736	0.927	0.96084
γ tocopherol	Mse_M251_3			0.283309	0.308053	0.995796	0.9975
γ tocopherol	pGGmCAA_127_6			0.283309	0.308053	0.995796	0.9975
γ tocopherol	pGGmCAA_189_3			0.283309	0.229854	0.995796	0.9975
γ tocopherol	pGGmCAA_328_4	A-09	70.6	0.283309	0.280339	0.927	0.96084
γ tocopherol	pTAmCAC_357_2			0.283309	0.261974	0.927	0.96084
γ tocopherol	pTAmCAT_156_3			0.283309	0.261974	0.927	0.978896
γ tocopherol	pTAmCAT_356_1			0.283309	0.261974	0.995796	0.9975
γ tocopherol	Rsa_M124_4			0.283309	0.308053	0.995796	0.9975
γ tocopherol	Rsa_M489_6	A-07	84	0.283309	0.285452	0.927	0.96084	<0.05
γ tocopherol	Mse_M326_4			0.284819	0.308053	0.927	0.888819
γ tocopherol	Mse_M472_5			0.288807	0.308053	0.927	0.978896
γ tocopherol	pTAmCAC_147_1			0.292965	0.262071	0.995796	0.9975
γ tocopherol	pTAmCAT_282_4			0.292965	0.302902	0.995796	0.9975
γ tocopherol	Alu_M190_6	A-08	6.1	0.295562	0.308053	0.995796	0.9975
γ tocopherol	Mse_M342_8			0.295562	0.302902	0.927	0.96084
γ tocopherol	pTAmCAT_292_7			0.295562	0.348612	0.995796	0.9975
γ tocopherol	pGGmCAA_287_4	A-06	48.3	0.310413	0.261974	0.995796	0.9975
γ tocopherol	Mse_M453_0			0.312831	0.308053	0.995796	0.9975
γ tocopherol	pTAmCAT_62_7			0.312831	0.308053	0.995796	0.9975	<0.05
γ tocopherol	pTAmCAC_63_6	A-05	77	0.319908	0.330237	0.927	0.96084
γ tocopherol	pTAmCAT_312_3	A-01	63.7	0.319908	0.406761	0.927	0.978896
γ tocopherol	pTAmCAC_200_0	A-09	77.3	0.339952	0.32681	0.96017	0.978896		α-tocopherol
γ tocopherol	pTAmCAC_60_8			0.344127	0.376216	0.927	0.978896
γ tocopherol	Hae_M373_7	A-07	15.4	0.35721	0.312142	0.927	0.96084
γ tocopherol	pGGmCAA_222_4			0.36065	0.345154	0.975691	0.9975
γ tocopherol	Alu_M450_6	A-09	98.8	0.364262	0.333704	0.995796	0.9975
γ tocopherol	pGGmCAA_116_3			0.366151	0.425443	0.995796	0.978896
γ tocopherol	Hae_M356_5			0.380931	0.374441	0.927	0.96084
γ tocopherol	pTAmCAT_75_9			0.380931	0.369675	0.995796	0.9975
γ tocopherol	Hae_M141_0	A-06	95.8	0.39425	0.408645	0.927	0.96084
γ tocopherol	pTAmCAC_212_3	A-09	23.7	0.39425	0.369675	0.995796	0.9975		α-tocopherol
γ tocopherol	Alu_M299_0			0.395042	0.338294	0.931382	0.96084
γ tocopherol	Rsa_M388_2	A-07	18.3	0.395042	0.202194	0.927	0.9975
γ tocopherol	pTAmCAC_228_9			0.397636	0.302902	0.995796	0.978896
γ tocopherol	Hae_M199_0			0.397995	0.376216	0.87885	0.9975	<0.05
γ tocopherol	Mse_M476_5			0.409412	0.366105	0.995796	0.9975
γ tocopherol	pTAmCAC_342_6			0.418046	0.37208	0.927	0.888819
γ tocopherol	pTAmCAC_290_9	A-03	1.2	0.425037	0.408645	0.995796	0.9975
γ tocopherol	Rsa_M421_2			0.439724	0.351309	0.995796	0.9975
γ tocopherol	Mse_M366_1			0.44159	0.408645	0.927	0.96084
γ tocopherol	pTAmCAC_168_3	A-10	80.4	0.449654	0.425443	0.995796	0.9975
γ tocopherol	Alu_M311_0			0.453205	0.408645	0.995796	0.9975
γ tocopherol	pTAmCAC_398_5			0.453205	0.454374	0.995796	0.9975
γ tocopherol	pTAmCAT_115_7	A-09	60.5	0.453205	0.45162	0.995796	0.9975		α-tocopherol
γ tocopherol	pTAmCAT_201_4			0.453205	0.425443	0.995796	0.9975
γ tocopherol	pTAmCAT_263_6	A-10	81	0.453205	0.467335	0.975691	0.978896
γ tocopherol	Rsa_M385_1			0.453205	0.438931	0.995796	0.9975
γ tocopherol	pGGmCAA_171_9	A-03	104.2	0.46268	0.55781	0.984225	0.9975
γ tocopherol	Alu_M175_5			0.463996	0.450014	0.927	0.888819
γ tocopherol	pGGmCAA_181_4			0.463996	0.445943	0.927	0.96084	<0.05
γ tocopherol	pGGmCAA_258_1			0.463996	0.45162	0.927	0.888819
γ tocopherol	Hae_M316_2			0.46575	0.541681	0.995796	0.9975
γ tocopherol	pTAmCAC_186_5			0.46575	0.45162	0.927	0.959554
γ tocopherol	pTAmCAC_221_6	A-07	22.3	0.46575	0.450014	0.927	0.96084
γ tocopherol	pTAmCAT_243_3			0.46575	0.474626	0.927	0.96084
γ tocopherol	pTAmCAT_278_6			0.46575	0.425443	0.927	0.978896
γ tocopherol	Hae_M421_8			0.469562	0.395621	0.995796	0.9975
γ tocopherol	Mse_M232_6			0.469562	0.450014	0.75816	0.7047
γ tocopherol	pGGmCAA_169_0			0.469562	0.425443	0.995796	0.9975
γ tocopherol	pGGmCAA_386_7	A-06	24	0.469562	0.46507	0.995796	0.9975
γ tocopherol	Alu_M377_2	A-03	4.5	0.470746	0.474626	0.927	0.96084
γ tocopherol	pTAmCAC_90_2	A-08	110	0.474202	0.384929	0.995796	0.9975
γ tocopherol	Alu_M318_3			0.478308	0.474626	0.995796	0.9975	<0.05
γ tocopherol	pTAmCAT_325_6	A-01	2.4	0.491207	0.480732	0.995796	0.9975
γ tocopherol	Br321	A-09	98.7	0.497906	0.540225	0.9836	1
γ tocopherol	Br360	A-03	27.5	0.497906	0.540225	0.9836	1
γ tocopherol	Br46	A-01		0.497906	0.540225	0.9836	1
γ tocopherol	Br63	A-03		0.497906	0.540225	0.9836	1
γ tocopherol	Br65	A-04		0.497906	0.540225	0.9836	1
γ tocopherol	Brms36	A-07		0.497906	0.540225	0.9836	1
γ tocopherol	Brms50	A-03		0.497906	0.540225	0.9836	1		β-,γ- tocopherol
γ tocopherol	F3H-SSR2	A-03	99.3	0.497906	0.540225	0.9836	1		β-,γ- tocopherol
γ tocopherol	fito63	A-03		0.497906	0.540225	0.9836	1
γ tocopherol	ol11β05	A-03	51	0.497906	0.540225	0.9836	1
γ tocopherol	Ra2a01	A-07		0.497906	0.540225	0.9836	1
γ tocopherol	Mse_M121_1			0.501083	0.474706	0.96017	0.9975
γ tocopherol	Mse_M265_3			0.501083	0.63014	0.927	0.96084
γ tocopherol	pTAmCAT_417_0			0.501083	0.541613	0.927	0.96084
γ tocopherol	Rsa_M217_3			0.501083	0.490827	0.965531	0.9975
γ tocopherol	Rsa_M382_7			0.501083	0.490827	0.995796	0.9975
γ tocopherol	Rsa_M165_9			0.540925	0.425443	0.995796	0.9975
γ tocopherol	Br377	A-04		0.552533	0.542047	0.9836	1
γ tocopherol	pGGmCAA_335_2			0.581051	0.490827	0.927	0.96084
γ tocopherol	pTAmCAC_330_2			0.584015	0.569904	0.9978	0.9975
γ tocopherol	pTAmCAT_99_3			0.584015	0.55781	0.995796	0.9975
γ tocopherol	Mse_M146_3			0.586116	0.408645	0.927	0.9975
γ tocopherol	pTAmCAC_228_0			0.586258	0.564162	0.927	0.96084
γ tocopherol	pTAmCAC_210_5			0.596309	0.569904	0.995796	0.9975	<0.05
γ tocopherol	pTAmCAC_101_7	A-06	45	0.599241	0.55781	0.927	0.96084
γ tocopherol	Rsa_M346_4			0.60892	0.550907	0.995796	0.9975
γ tocopherol	Br48	A-02		0.610842	0.636689	0.9836	1
γ tocopherol	Rsa_M296_5			0.610949	0.45162	0.995796	0.9975
γ tocopherol	pTAmCAT_340_0			0.61451	0.541681	0.995796	0.9975
γ tocopherol	pGGmCAA_154_9			0.618727	0.610841	0.927	0.96084
γ tocopherol	pTAmCAT_121_3			0.618727	0.644024	0.957853	0.96084
γ tocopherol	pGGmCAA_191_6			0.624857	0.685457	0.995796	0.9975
γ tocopherol	pGGmCAA_417_3			0.624857	0.513276	0.927	0.96084
γ tocopherol	pTAmCAC_148_3	A-03	62.4	0.624857	0.55781	0.995796	0.9975		β-,γ- tocopherol
γ tocopherol	pTAmCAC_166_6			0.624857	0.6348	0.931382	0.96084
γ tocopherol	pTAmCAC_236_7			0.624857	0.689186	0.995796	0.9975
γ tocopherol	pTAmCAC_276_3	A-08	68.2	0.624857	0.686649	0.940931	0.96084	<0.05
γ tocopherol	pTAmCAC_61_9			0.624857	0.647317	0.995796	0.9975
γ tocopherol	pTAmCAT_136_1			0.624857	0.693975	0.927	0.959554
γ tocopherol	Rsa_M293_7			0.624857	0.636123	0.927	0.888819
γ tocopherol	Rsa_M315_7	A-02	35.8	0.624857	0.68982	0.995796	0.9975		γ-, α- tocopherol
γ tocopherol	pTAmCAC_294_9			0.631512	0.672967	0.995796	0.9975
γ tocopherol	pTAmCAT_108_2			0.649525	0.644024	0.927	0.96084
γ tocopherol	pGGmCAA_177_2			0.650132	0.661886	0.995796	0.9975
γ tocopherol	pTAmCAT_210_7			0.652709	0.713464	0.995796	0.9975
γ tocopherol	Alu_M293_7			0.654695	0.699435	0.995796	0.9975
γ tocopherol	Rsa_M272_4			0.672859	0.686649	0.927	0.96084
γ tocopherol	pTAmCAT_338_0			0.674013	0.660756	0.927	0.959554
γ tocopherol	Mse_M374_2			0.688912	0.743843	0.927	0.96084
γ tocopherol	pGGmCAA_359_3	A-08	34.5	0.688912	0.541613	0.927	0.7047
γ tocopherol	pGGmCAA_165_7			0.707822	0.700807	0.927	0.96084
γ tocopherol	pTAmCAT_151_9			0.707822	0.668034	0.989525	0.96084
γ tocopherol	pGGmCAA_170_7	A-02	69.5	0.723453	0.762743	0.995796	0.9975		γ-, α- tocopherol
γ tocopherol	pGGmCAA_179_1	A-04	8.2	0.723453	0.747605	0.927	0.959554
γ tocopherol	pGGmCAA_410_2	A-06	48	0.723453	0.747605	0.995796	0.9975
γ tocopherol	pGGmCAA_93_0			0.723453	0.673863	0.942185	0.96084
γ tocopherol	pTAmCAT_66_2	A-04	20.2	0.723453	0.780914	0.995796	0.9975		α tocopherol
γ tocopherol	pGGmCAA_199_1	A-03	49.7	0.739974	0.743843	0.927	0.888819
γ tocopherol	pTAmCAC_288_2	A-08	68.1	0.739974	0.678846	0.995796	0.9975
γ tocopherol	pTAmCAC_108_9	A-06	115.2	0.757695	0.747605	0.927	0.96084
γ tocopherol	pTAmCAC_87_3			0.757695	0.747605	0.927	0.96084
γ tocopherol	Mse_M431_5			0.764311	0.708038	0.970119	0.9975
γ tocopherol	pGGmCAA_167_6	A-02	67.8	0.764311	0.849596	0.927	0.959554	<0.05	γ-, α- tocopherol
γ tocopherol	pTAmCAT_310_7			0.764311	0.747605	0.927	0.96084
γ tocopherol	pTAmCAT_61_1			0.764311	0.818258	0.9978	0.9975
γ tocopherol	pGGmCAA_384_7	A-06	16.4	0.783895	0.768102	0.995796	0.9975
γ tocopherol	pTAmCAT_175_6			0.791879	0.689186	0.75816	0.6642
γ tocopherol	Alu_M263_6	A-08	0	0.798377	0.78562	0.984225	0.978896
γ tocopherol	Mse_M354_6	A-03	6.7	0.798377	0.78562	0.927	0.96084
γ tocopherol	pGGmCAA_418_4			0.798377	0.82842	0.995796	0.9975
γ tocopherol	pGGmCAA_81_0			0.798377	0.768102	0.995796	0.9975
γ tocopherol	pTAmCAT_67_6			0.798377	0.747605	0.927	0.96084	<0.05
γ tocopherol	Rsa_M268_8	A-10	78.7	0.798377	0.78562	0.927	0.96084
γ tocopherol	pGGmCAA_136_8			0.800449	0.835967	0.927	0.96084
γ tocopherol	Mse_M315_4			0.804759	0.879088	0.927	0.96084
γ tocopherol	pGGmCAA_383_3			0.804759	0.85365	0.927	0.96084
γ tocopherol	Rsa_M467_2			0.804759	0.78562	0.927	0.978896
γ tocopherol	Hae_M324_8			0.80842	0.901595	0.927	0.96084
γ tocopherol	Rsa_M415_5	A-08	3.7	0.812517	0.844368	0.957853	0.9975
γ tocopherol	Rsa_M486_2			0.814109	0.844368	0.927	0.96084
γ tocopherol	pTAmCAT_111_9			0.816017	0.877029	0.965531	0.9975
γ tocopherol	pTAmCAT_157_9			0.816017	0.822307	0.995796	0.9975
γ tocopherol	Rsa_M335_3			0.816017	0.844368	0.927	0.96084
γ tocopherol	Alu_M398_6			0.816706	2.24775e-09	0.995796	0.9975
γ tocopherol	pGGmCAA_401_7			0.816706	0.824674	0.938435	0.9975
γ tocopherol	pTAmCAC_181_4			0.816706	0.78562	0.927	0.96084
γ tocopherol	pTAmCAT_154_4	A-07	114.3	0.816706	0.879088	0.975691	0.9975
γ tocopherol	pTAmCAT_170_2			0.816706	0.768102	0.927	0.888819
γ tocopherol	Br89	A-06		0.819255	0.858133	0.9836	1
γ tocopherol	Brms43	A-03	49.2	0.819255	0.858133	0.9836	1
γ tocopherol	Na12h07	A-06	52	0.819255	0.858133	0.9836	1
γ tocopherol	pGGmCAA_87_9			0.823612	0.86069	0.927	0.96084
γ tocopherol	pGGmCAA_135_1	A-06	22.6	0.829433	0.910661	0.927	0.96084
γ tocopherol	pTAmCAC_99_0	A-03	116.9	0.829433	0.844368	0.927	0.959554
γ tocopherol	Br51	A-06		0.850835	0.952636	0.9836	1
γ tocopherol	pTAmCAC_254_1	A-06	35.8	0.864814	0.812621	0.927	0.959554
γ tocopherol	Hae_M328_7	A-04	4.9	0.873695	0.878573	0.927	0.959554
γ tocopherol	Alu_M342_5			0.87524	0.879726	0.957853	0.978896
γ tocopherol	pGGmCAA_456_1			0.878705	0.959799	0.927	0.959554
γ tocopherol	pTAmCAC_314_3	A-10	54.9	0.878705	0.768102	0.927	0.888819
γ tocopherol	pTAmCAT_159_3			0.878705	0.9072	0.927	0.96084
γ tocopherol	pGGmCAA_95_8	A-02	85.3	0.90234	0.946017	0.942908	0.96084		γ-, α- tocopherol
γ tocopherol	KS50420	A-10		0.918517	0.958574	0.9836	1
γ tocopherol	Hae_M285_6			0.919474	0.926371	0.927	0.96084
γ tocopherol	Mse_M257_5	A-08	27.8	0.919474	0.910661	0.927	0.96084
γ tocopherol	pGGmCAA_78_7	A-04	28.4	0.919474	0.747605	0.927	0.96084		α tocopherol
γ tocopherol	pTAmCAT_336_8			0.919474	0.915193	0.927	0.96084
γ tocopherol	Br27	A-03		0.941769	0.973616	0.9836	1
γ tocopherol	Na10D09	A-04	56.1	0.941769	0.973616	0.9836	1
γ tocopherol	pTAmCAT_143_8			0.941914	0.945587	0.995796	0.9975
γ tocopherol	pTAmCAT_369_5			0.941914	0.953308	0.96017	0.9975
γ tocopherol	pTAmCAC_115_8	A-02	66.7	0.945815	0.844368	0.927	0.96084		γ-, α- tocopherol
γ tocopherol	Br7	A-01		0.9459	0.980933	0.9836	1
γ tocopherol	Brms34	A-05	86.1	0.9459	0.980933	0.9836	1		β-carotene
γ tocopherol	Alu_M304_3			0.973924	0.9693	0.927	0.96084
γ tocopherol	Hae_M400_8			0.973924	0.9693	0.927	0.96084
γ tocopherol	Mse_575_0	A-07	40.2	0.973924	0.946866	0.927	0.96084
γ tocopherol	Mse_M124_1			0.973924	0.9693	0.927	0.96084
γ tocopherol	pGGmCAA_152_1			0.973924	0.9693	0.927	0.96084
γ tocopherol	pTAmCAC_190_0			0.973924	0.957627	0.995796	0.9975
γ tocopherol	pTAmCAT_149_3			0.973924	0.900952	0.989525	0.978896
γ tocopherol	pTAmCAT_54_2	A-04	155.1	0.973924	0.9693	0.927	0.888819
γ tocopherol	pTAmCAC_156_3			0.976033	0.9693	0.927	0.96084
γ tocopherol	Mse_M346_2			0.978125	0.946866	0.995796	0.9975
γ tocopherol	Rsa_M406_7	A-08	40.8	0.9918	0.959799	0.927	0.96084
Metabolite	Marker	Linkage group	Marker position, (cM)	Model (1)	Model (3)	Model (2)	Model (4)	RF	QTL
βcarotene	Br378	A-05	64.3	1.31e-10	1.3e-10	0.0644	1	<0.05
βcarotene	Alu_M476_0			3.645e-08	3.7422e-08	0.0559508	0.0486	<0.05
βcarotene	pTAmCAT_173_7			4.3254e-07	4.2282e-07	0.185054	0.180514	<0.05
βcarotene	Br13	A-08		2.44e-06	2.44e-06	0.180133	0.1988	<0.05
βcarotene	pTAmCAC_94_6			4.04595e-06	3.90015e-06	0.596496	0.628477	<0.05
βcarotene	pTAmCAT_199_5			4.04595e-06	3.5154e-06	0.277714	0.249075	<0.05
βcarotene	Hae_M458_5			8.4078e-06	8.262e-06	0.414425	0.40608
βcarotene	Mse_M251_3			2.28116e-05	2.04525e-05	0.414425	0.409829
βcarotene	pTAmCAC_192_8			2.28116e-05	2.27031e-05	0.111086	0.107614
βcarotene	pTAmCAT_209_8			2.28116e-05	2.29331e-05	0.931143	0.912194	<0.05
βcarotene	Br46	A-01		3.05e-05	3.05e-05	0.703095	1	<0.05
βcarotene	pTAmCAC_157_8			5.373e-05	5.454e-05	0.974596	0.976288	<0.05
βcarotene	pTAmCAC_273_0	A-02	84.5	5.8563e-05	5.9778e-05	0.414425	0.414475
βcarotene	Mse_M146_3			7.31209e-05	7.35627e-05	0.57286	0.628477
βcarotene	Alu_M175_5			7.36477e-05	7.533e-05	0.974596	0.991863
βcarotene	pGGmCAA_181_4			7.36477e-05	7.533e-05	0.693985	0.628477	<0.05
βcarotene	Br384	A-04	18.4	7.9e-05	8.23e-05	0.912281	1
βcarotene	F3H-SSR2	A-03	99.3	7.9e-05	8.23e-05	0.617508	0.924233	<0.05
βcarotene	pTAmCAC_148_3	A-03	62.4	9.2178e-05	9.2016e-05	0.0559508	0.0486	<0.05
βcarotene	pTAmCAT_127_1	A-04	9.1	9.2178e-05	9.2016e-05	0.414425	0.409829
βcarotene	pGGmCAA_383_3			0.000171619	0.000165544	0.411278	0.409829	<0.05
βcarotene	Hae_M199_0			0.000441688	0.000450265	0.974596	0.912194
βcarotene	pTAmCAC_147_1			0.00047115	0.00047655	0.974596	0.969393
βcarotene	pGGmCAA_180_5			0.000630585	0.000580642	0.564361	0.574821
βcarotene	pTAmCAC_315_9			0.000630585	0.000616336	0.925325	0.912194
βcarotene	Rsa_M388_2	A-07	18.3	0.0008181	0.000789222	0.411278	0.40608
βcarotene	pTAmCAC_357_2			0.000870382	0.0008019	0.411278	0.40608	<0.05
βcarotene	pTAmCAC_90_2	A-08	110	0.000885365	0.000810648	0.414425	0.40608	<0.05
βcarotene	Mse_M232_6			0.0009	0.00084631	0.975589	0.969393
βcarotene	pTAmCAT_121_3			0.0009	0.000836481	0.414425	0.409829
βcarotene	pTAmCAT_278_6			0.0009	0.00084631	0.974596	0.949211
βcarotene	Rsa_M241_6			0.0009	0.00084631	0.76726	0.707297
βcarotene	Hae_M237_0			0.000954643	0.000862258	0.780806	0.771223
βcarotene	Mse_M308_8			0.00104741	0.0008505	0.744025	0.785803
βcarotene	pTAmCAT_270_9			0.0011178	0.00103091	0.414425	0.40608	<0.05
βcarotene	Mse_M242_0			0.00114666	0.00108635	0.974596	0.969393	<0.05
βcarotene	pTAmCAC_101_7	A-06	45	0.00114666	0.000616336	0.226374	0.21627
βcarotene	Hae_M341_0			0.00136509	0.0013608	0.851157	0.855688	<0.05
βcarotene	pTAmCAT_67_6			0.00136509	0.00103091	0.508911	0.54756	<0.05
βcarotene	Rsa_M421_2			0.00143717	0.000616336	0.780806	0.785803
βcarotene	Mse_M455_7			0.0014445	0.00145125	0.884747	0.895468	<0.05
βcarotene	pGGmCAA_171_9	A-03	104.2	0.00170757	0.00170757	0.411278	0.398769
βcarotene	Alu_M258_1			0.00177212	0.0018551	0.811375	0.789142
βcarotene	Hae_M208_8	A-07	82.9	0.00177212	0.00179053	0.974596	0.969393
βcarotene	pTAmCAT_75_9			0.00177212	0.00180427	0.111086	0.09315	<0.05
βcarotene	Rsa_M385_1			0.00177212	0.00180427	0.2673	0.249075
βcarotene	pTAmCAC_270_9			0.00207707	0.00207707	0.768701	0.771223	<0.05
βcarotene	Br321	A-09	98.7	0.002108	0.002112	0.0588	0.0588
βcarotene	fito63	A-03		0.002108	0.002112	0.69832	0.924233
βcarotene	Br360	A-03	27.5	0.0021525	0.0021595	0.703095	0.924233	<0.05	βcarotene
βcarotene	Mse_M121_1			0.00235088	0.00236784	0.790915	0.785803	<0.05
βcarotene	Mse_M197_3			0.00239134	0.00238582	0.564361	0.628477
βcarotene	Alu_M408_4			0.0033642	0.0033912	0.974596	0.969393
βcarotene	pTAmCAT_159_3			0.00350765	0.00347067	0.595929	0.585813
βcarotene	pTAmCAT_282_4			0.00355194	0.00356745	0.971427	0.968935
βcarotene	Mse_M356_4			0.004617	0.00465244	0.674823	0.616883
βcarotene	pTAmCAT_338_0			0.0054551	0.0054551	0.920332	0.968935
βcarotene	Ra2a01	A-07		0.0056	0.00591111	0.617508	1
βcarotene	pGGmCAA_335_2			0.00619412	0.00619412	0.0559508	0.0486	<0.05
βcarotene	pTAmCAC_330_2			0.00619412	0.00619412	0.720402	0.71593
βcarotene	Alu_M401_8	A-07	83	0.00654231	0.00700962	0.524813	0.574821
βcarotene	Alu_M304_3			0.0072	0.0072	0.641651	0.628477
βcarotene	pGGmCAA_152_1			0.0072	0.0072	0.971427	0.968935	<0.05
βcarotene	pTAmCAC_212_3	A-09	23.7	0.00751091	0.00737679	0.524332	0.489375
βcarotene	Alu_M454_7	A-09	103.5	0.00781071	0.00737679	0.820718	0.860003
βcarotene	Hae_M202_2	A-07	83.5	0.0081	0.0081	0.564361	0.628477
βcarotene	pGGmCAA_210_2			0.0081	0.0081	0.16767	0.14175	<0.05
βcarotene	pTAmCAC_171_5			0.0081	0.0081	0.447697	0.441237
βcarotene	pTAmCAT_252_1	A-10	77.8	0.0081	0.0081	0.79144	0.808716
βcarotene	pTAmCAT_156_3			0.00836557	0.00836557	0.75258	0.781508
βcarotene	Alu_M190_6	A-08	6.1	0.00862258	0.00862258	0.756272	0.786059
βcarotene	pTAmCAT_136_1			0.00964286	0.00887143	0.226374	0.21627	<0.05			δ
βcarotene	Rsa_M489_6	A-07	84	0.0106313	0.0106313	0.880652	0.882052
βcarotene	pGGmCAA_189_3			0.0108806	0.0112433	0.591062	0.616883
βcarotene	pGGmCAA_224_2	A-06	46.9	0.0108806	0.0112433	0.56457	0.574821
βcarotene	pTAmCAC_168_3	A-10	80.4	0.0108806	0.0112154	0.81195	0.785803	<0.05
βcarotene	pTAmCAT_315_0			0.0114353	0.0117926	0.974596	0.968935
βcarotene	Br377	A-04		0.01204	0.01232	0.74256	0.99456
βcarotene	pGGmCAA_287_4	A-06	48.3	0.0124875	0.0124875	0.925325	0.940457
βcarotene	pTAmCAC_112_3			0.0124875	0.0124875	0.508911	0.478945
βcarotene	pTAmCAC_228_0			0.0124875	0.0129822	0.61875	0.649071	<0.05
βcarotene	pTAmCAC_293_0	A-03	0.6	0.0124875	0.0124875	0.656723	0.628477		βcarotene
βcarotene	pTAmCAC_210_5			0.0159781	0.0157622	0.2682	0.319474
βcarotene	pTAmCAT_292_7			0.0164189	0.0162	0.478406	0.484071
βcarotene	Hae_M285_6			0.017172	0.0172658	0.573931	0.628477
βcarotene	pTAmCAT_417_0			0.0217421	0.0211442	0.836531	0.808716
βcarotene	Mse_575_0	A-07	40.2	0.0221192	0.0221737	0.971427	0.968935
βcarotene	Mse_M476_5			0.0221192	0.0221192	0.925325	0.929857
βcarotene	Mse_M374_2			0.0221468	0.0119739	0.851157	0.84899
βcarotene	Mse_M342_8			0.0221737	0.0221737	0.974596	0.969393
βcarotene	pTAmCAT_336_8			0.0297	0.0285	0.974596	0.968935
βcarotene	pTAmCAC_108_9	A-06	115.2	0.0308195	0.0308195	0.499623	0.489375
βcarotene	pGGmCAA_87_9			0.031912	0.031912	0.564361	0.574821	<0.05
βcarotene	Hae_M356_5			0.0326893	0.0338464	0.834398	0.819836
βcarotene	pTAmCAC_307_4			0.0357353	0.0357353	0.68961	0.741694
βcarotene	pTAmCAC_181_4			0.0398407	0.0398407	0.333929	0.29579
βcarotene	Hae_M400_8			0.0402207	0.0402207	0.911437	0.901218
βcarotene	Br51	A-06		0.0442909	0.0445455	0.617508	0.924233
βcarotene	pGGmCAA_127_6			0.050533	0.0499652	0.925325	0.882052	<0.05
βcarotene	Br323	A-02	35.1	0.0515667	0.0515667	0.3598	1
βcarotene	pTAmCAC_290_9	A-03	1.2	0.0532416	0.0499652	0.674823	0.672865		βcarotene
βcarotene	pTAmCAC_228_9			0.0534066	0.05373	0.543121	0.574821
βcarotene	pTAmCAT_312_3	A-01	63.7	0.0534066	0.0542077	0.05832	0.0486
βcarotene	pGGmCAA_233_5			0.0551323	0.0561774	0.9879	0.984555
βcarotene	pTAmCAT_170_2			0.0551323	0.0561774	0.534276	0.571354
βcarotene	pGGmCAA_78_7	A-04	28.4	0.0578084	0.05832	0.851157	0.868984
βcarotene	pTAmCAT_391_7			0.0578084	0.05832	0.636928	0.628477
βcarotene	pTAmCAC_294_9			0.0582187	0.0597375	0.564361	0.585813
βcarotene	Brms50	A-03		0.0596615	0.0552	0.40152	0.689733
βcarotene	Rsa_M296_5			0.0616268	0.060998	0.279869	0.249075
βcarotene	pGGmCAA_417_3			0.0622378	0.060998	0.226374	0.21627
βcarotene	pTAmCAC_254_1	A-06	35.8	0.0628364	0.0635727	0.656723	0.661416
βcarotene	pTAmCAT_54_2	A-04	155.1	0.062937	0.063909	0.986479	0.9941
βcarotene	Hae_M328_7	A-04	4.9	0.0647198	0.065201	0.414425	0.398769
βcarotene	pTAmCAC_190_0			0.0736147	0.0752824	0.703381	0.628477
βcarotene	pTAmCAC_198_1			0.0754951	0.075967	0.79144	0.789142
βcarotene	Br356	A-03	58.4	0.0802	0.0552	0.69832	0.924233
βcarotene	pGGmCAA_169_0			0.0827135	0.0841154	0.856607	0.868984
βcarotene	Mse_M443_1			0.0881743	0.0900257	0.564361	0.574821
βcarotene	pTAmCAT_62_7			0.0903226	0.0919274	0.871843	0.88252	<0.05
βcarotene	pGGmCAA_116_3			0.0958374	0.0956103	0.57286	0.571354
βcarotene	Na10D09	A-04	56.1	0.104347	0.107707	0.617508	0.829733
βcarotene	Hae_M421_8			0.106875	0.106117	0.980744	0.978304
βcarotene	Mse_M453_0			0.107901	0.106117	0.915012	0.908522
βcarotene	pGGmCAA_170_7	A-02	69.5	0.119749	0.122151	0.478406	0.489375
βcarotene	pGGmCAA_339_3	A-05	58.4	0.119749	0.120395	0.414425	0.398769
βcarotene	Mse_M359_2			0.123236	0.122151	0.411278	0.319474
βcarotene	Alu_M263_6	A-08	0	0.14795	0.14795	0.641651	0.661416
βcarotene	Mse_M315_4			0.148358	0.150026	0.974596	0.9941
βcarotene	pTAmCAT_325_6	A-01	2.4	0.152562	0.151037	0.564361	0.585813
βcarotene	pGGmCAA_190_0	A-03	64.5	0.152713	0.154938	0.589827	0.628477
βcarotene	pTAmCAT_240_2	A-05	54.2	0.159715	0.158362	0.543121	0.489375
βcarotene	pTAmCAC_165_6	A-10	78	0.160833	0.159773	0.226374	0.14175
βcarotene	pTAmCAT_61_1			0.16377	0.159942	0.980744	0.968935
βcarotene	Mse_M338_4			0.163874	0.159942	0.746489	0.660343
βcarotene	Rsa_M486_2			0.163874	0.164613	0.851157	0.785803
βcarotene	pTAmCAC_186_5			0.165754	0.164613	0.414425	0.441237
βcarotene	pTAmCAT_243_3			0.165754	0.159277	0.473252	0.443684
βcarotene	Alu_M450_6	A-09	98.8	0.169711	0.165046	0.75258	0.644256
βcarotene	Rsa_M293_7			0.169711	0.150026	0.373336	0.30537
βcarotene	Hae_M391_7	A-03	42.7	0.175886	0.179476	0.811375	0.785803
βcarotene	pGGmCAA_135_1	A-06	22.6	0.190956	0.193647	0.478406	0.489375	<0.05
βcarotene	Alu_M487_5	A-01	61.6	0.196109	0.194774	0.499623	0.489375
βcarotene	pGGmCAA_86_2			0.201935	0.172221	0.411278	0.40608
βcarotene	Alu_M293_7			0.204681	0.192691	0.81195	0.868984
βcarotene	pGGmCAA_418_4			0.20993	0.211446	0.851157	0.86661
βcarotene	pTAmCAC_61_9			0.20993	0.210048	0.647421	0.616883
βcarotene	pTAmCAT_263_6	A-10	81	0.20993	0.211446	0.97143	0.912194
βcarotene	pTAmCAC_166_6			0.215254	0.204417	0.561392	0.579886
βcarotene	pTAmCAC_244_2	A-10	76.1	0.23166	0.239069	0.414425	0.409829
βcarotene	Br7	A-01		0.236682	0.210875	0.703095	0.981508
βcarotene	KS50420	A-10		0.236682	0.236518	0.912281	1
βcarotene	pTAmCAT_313_9			0.238712	0.239069	0.178936	0.14175
βcarotene	Alu_M357_1	A-01	60.3	0.243709	0.240517	0.2682	0.249075
βcarotene	pGGmCAA_222_4			0.246346	0.240535	0.32238	0.319474
βcarotene	Hae_M212_4			0.24807	0.249769	0.974596	0.976288
βcarotene	pTAmCAC_221_6	A-07	22.3	0.248207	0.249769	0.79144	0.785803
βcarotene	pGGmCAA_165_7			0.256006	0.256177	0.858514	0.8811
βcarotene	pTAmCAC_129_2			0.256006	0.256177	0.16767	0.14175
βcarotene	Mse_M346_2			0.271548	0.269663	0.962961	0.912194
βcarotene	ol11β05	A-03	51	0.283422	0.283578	0.7448	0.99456
βcarotene	Alu_M311_0			0.28485	0.260333	0.2682	0.249075
βcarotene	Rsa_M335_3			0.288416	0.290773	0.591062	0.628477
βcarotene	Alu_M384_4			0.292757	0.273958	0.756272	0.785803
βcarotene	Hae_M396_5			0.292757	0.290943	0.851157	0.868984
βcarotene	Mse_M265_3			0.304321	0.315737	0.693985	0.779482
βcarotene	Mse_M366_1			0.304321	0.273958	0.351591	0.319474
βcarotene	pGGmCAA_179_1	A-04	8.2	0.331128	0.330128	0.851157	0.847739
βcarotene	pGGmCAA_401_7			0.331887	0.330128	0.573931	0.571354
βcarotene	pGGmCAA_410_2	A-06	48	0.331887	0.335151	0.534276	0.489375
βcarotene	Rsa_M165_9			0.333053	0.332418	0.851157	0.819836
βcarotene	pTAmCAC_156_3			0.339884	0.342798	0.851157	0.847739
βcarotene	pTAmCAC_276_3	A-08	68.2	0.34067	0.340984	0.693985	0.644256
βcarotene	pTAmCAT_151_9			0.342986	0.342798	0.856607	0.808716
βcarotene	pTAmCAT_179_0	A-02	9.7	0.342986	0.342798	0.167063	0.14175	<0.05
βcarotene	Rsa_M262_5			0.345737	0.330128	0.41527	0.458911
βcarotene	Hae_M461_3			0.34616	0.344604	0.564361	0.560162
βcarotene	pTAmCAC_87_3			0.35478	0.3546	0.974596	0.968935
βcarotene	pGGmCAA_95_8	A-02	85.3	0.36345	0.361966	0.656723	0.628477
βcarotene	pTAmCAT_175_6			0.36345	0.342798	0.811375	0.785803
βcarotene	pTAmCAT_63_8	A-06	43.9	0.368078	0.3546	0.570916	0.628477
βcarotene	Rsa_M406_7	A-08	40.8	0.372501	0.3807	0.81195	0.785803
βcarotene	pTAmCAT_219_1			0.377382	0.3807	0.756272	0.755589
βcarotene	pTAmCAT_356_1			0.377382	0.389386	0.414425	0.441237
βcarotene	Hae_M373_7	A-07	15.4	0.398113	0.395164	0.974596	0.969393
βcarotene	pGGmCAA_456_1			0.399504	0.395375	0.411278	0.398769
βcarotene	pTAmCAT_288_2			0.409937	0.415044	0.656723	0.616883
βcarotene	pGGmCAA_328_4	A-09	70.6	0.416245	0.410981	0.911437	0.910325
βcarotene	Alu_M138_1	A-03	43.6	0.41729	0.415044	0.851157	0.868984		βcarotene
βcarotene	pGGmCAA_217_1			0.41729	0.395375	0.564361	0.585813
βcarotene	pTAmCAC_184_7			0.41729	0.411695	0.564361	0.542481
βcarotene	pTAmCAT_111_9			0.41729	0.410981	0.884747	0.834776
βcarotene	Alu_M342_5			0.421431	0.416669	0.591062	0.61236
βcarotene	Mse_M472_5			0.424769	0.390255	0.447697	0.458911
βcarotene	pTAmCAC_220_2	A-01	53.8	0.424769	0.416669	0.851157	0.868984
βcarotene	Br89	A-06		0.446968	0.434	0.617508	0.829733
βcarotene	Hae_M324_8			0.454328	0.442588	0.534276	0.507637
βcarotene	pGGmCAA_124_6			0.454815	0.455793	0.241843	0.21627
βcarotene	pTAmCAT_99_3			0.454815	0.44283	0.851157	0.785803
βcarotene	pGGmCAA_167_6	A-02	67.8	0.465191	0.463169	0.974596	0.969393
βcarotene	pTAmCAT_154_4	A-07	114.3	0.466106	0.478736	0.851157	0.808716
βcarotene	pTAmCAC_342_6			0.468605	0.468472	0.851157	0.847739
βcarotene	pGGmCAA_93_0			0.472529	0.485737	0.573931	0.616883
βcarotene	pTAmCAC_398_5			0.472865	0.48809	0.61875	0.646177
βcarotene	pTAmCAC_288_2	A-08	68.1	0.483126	0.495306	0.447697	0.441237
βcarotene	Rsa_M124_4			0.489379	0.490288	0.962961	0.976288
βcarotene	pGGmCAA_136_8			0.504225	0.511586	0.971427	0.976288
βcarotene	Rsa_M315_7	A-02	35.8	0.514286	0.533582	0.2673	0.249075
βcarotene	pTAmCAC_115_8	A-02	66.7	0.527822	0.44847	0.811375	0.834776
βcarotene	pTAmCAC_326_7			0.541343	0.555142	0.873265	0.912194
βcarotene	pTAmCAC_314_3	A-10	54.9	0.543459	0.559523	0.564361	0.489375
βcarotene	Rsa_M268_8	A-10	78.7	0.544798	0.54232	0.241843	0.227957
βcarotene	pTAmCAT_149_3			0.54938	0.533582	0.75258	0.744431
βcarotene	Hae_M316_2			0.562477	0.567827	0.414425	0.409829
βcarotene	Mse_M354_6	A-03	6.7	0.562477	0.568151	0.199607	0.180514
βcarotene	Rsa_M415_5	A-08	3.7	0.562477	0.550842	0.851157	0.819836
βcarotene	Hae_M269_8	A-02	88.4	0.578804	0.587939	0.9879	0.969393
βcarotene	Rsa_M272_4			0.578804	0.587939	0.595929	0.574821
βcarotene	Alu_M398_6			0.581985	0.587939	0.756272	0.744431
βcarotene	Br48	A-02		0.5859	0.58674	0.912281	1
βcarotene	pTAmCAC_99_0	A-03	116.9	0.599884	0.600609	0.974596	0.968935
βcarotene	pTAmCAT_108_2			0.609064	0.608823	0.674823	0.660343
βcarotene	Alu_M318_3			0.618816	0.619949	0.226374	0.21627
βcarotene	pGGmCAA_81_0			0.618816	0.624639	0.974596	0.968935
βcarotene	pGGmCAA_258_1			0.62374	0.623384	0.975589	0.976288
βcarotene	pTAmCAT_210_7			0.624486	0.623384	0.974596	0.968935
βcarotene	Brms43	A-03	49.2	0.634133	0.634533	0.617508	1		βcarotene
βcarotene	Brms34	A-05	86.1	0.646291	0.634964	0.9465	1		β-carotene
βcarotene	Hae_M288_8			0.647688	0.680284	0.823696	0.818395
βcarotene	Mse_M326_4			0.647688	0.624639	0.458865	0.458911
βcarotene	Hae_M294_2	A-05	39.5	0.654827	0.680284	0.0559508	0.0486
βcarotene	pTAmCAT_201_4			0.654827	0.648156	0.941062	0.912194
βcarotene	Br66	A-07		0.67553	0.667496	0.703095	1
βcarotene	pTAmCAC_60_8			0.703103	0.706411	0.508911	0.489375
βcarotene	pTAmCAT_143_8			0.703103	0.680745	0.79144	0.785803
βcarotene	Rsa_M382_7			0.703103	0.706411	0.986721	0.969393
βcarotene	Hae_M141_0	A-06	95.8	0.714352	0.71526	0.836904	0.847739	<0.05
βcarotene	pGGmCAA_177_2			0.725835	0.75375	0.414425	0.409829
βcarotene	pTAmCAC_236_7			0.732263	0.736799	0.975589	0.969393
βcarotene	Br65	A-04		0.752554	0.734031	0.617508	0.829733
βcarotene	Brms36	A-07		0.752554	0.734031	0.617508	0.924233
βcarotene	Na12h07	A-06	52	0.752554	0.734031	0.912281	1
βcarotene	pGGmCAA_259_6			0.754308	0.786111	0.589827	0.628477
βcarotene	pTAmCAT_340_0			0.833111	0.826421	0.811375	0.771223
βcarotene	Alu_M377_2	A-03	4.5	0.852699	0.854641	0.674823	0.695915		βcarotene
βcarotene	pTAmCAT_369_5			0.852699	0.846122	0.810159	0.744431
βcarotene	Rsa_M467_2			0.852699	0.846122	0.262882	0.234164
βcarotene	pTAmCAC_92_6			0.8586	0.812441	0.508911	0.55922
βcarotene	pGGmCAA_154_9			0.861516	0.812441	0.974596	0.968935
βcarotene	pGGmCAA_386_7	A-06	24	0.861516	0.862056	0.185054	0.20088
βcarotene	pTAmCAT_167_8	A-07	17.7	0.861516	0.862056	0.915012	0.895468
βcarotene	Mse_M257_5	A-08	27.8	0.867488	0.866951	0.703381	0.654717
βcarotene	Rsa_M346_4			0.875014	0.888229	0.811375	0.785803
βcarotene	Mse_M431_5			0.877678	0.880795	0.414425	0.398769
βcarotene	pTAmCAC_200_0	A-09	77.3	0.886897	0.890399	0.974596	0.968935
βcarotene	Mse_583_0	A-07	93.3	0.89107	0.8935	0.820718	0.847739
βcarotene	pGGmCAA_384_7	A-06	16.4	0.899521	0.896167	0.684549	0.654507
βcarotene	pTAmCAT_66_2	A-04	20.2	0.906746	0.896167	0.79144	0.847739
βcarotene	Alu_M299_0			0.915369	0.910938	0.931143	0.86211
βcarotene	pGGmCAA_191_6			0.915369	0.910938	0.851157	0.912194
βcarotene	pTAmCAT_115_7	A-09	60.5	0.915369	0.911612	0.78799	0.785803
βcarotene	Rsa_M217_3			0.915369	0.912897	0.57286	0.587853
βcarotene	Br63	A-03		0.916326	0.904504	0.912281	1
βcarotene	Alu_M433_5			0.938409	0.957808	0.971427	0.912194
βcarotene	pTAmCAT_157_9			0.938409	0.941856	0.674823	0.660343
βcarotene	Br27	A-03		0.9468	0.9483	0.762618	1
βcarotene	Mse_M124_1			0.980134	0.9966	0.810159	0.719682
βcarotene	pGGmCAA_199_1	A-03	49.7	0.987664	0.9966	0.764756	0.616883
βcarotene	pTAmCAC_63_6	A-05	77	0.987664	0.9966	0.595929	0.585813
βcarotene	pTAmCAT_310_7			0.987664	0.9966	0.851157	0.868984
βcarotene	pGGmCAA_359_3	A-08	34.5	0.9992	0.9966	0.656723	0.628477
Metabolite	Marker	Linkage group	Marker position, (cM)	Model (1)	Model (3)	Model (2)	Model (4)	RF	QTL
chlorophyll a	Br321	A-09	98.7	0.01302	0.0186667	0.6132	0.9604	<0.05	chlorophyll-b, chlorophyll-a
chlorophyll a	Br384	A-04	18.4	0.01302	0.0186667	0.2548	0.4228
chlorophyll a	ol11β05	A-03	51	0.0177333	0.0186667	0.1736	0.1736	<0.05	chlorophyll-a, chlorophyll-b
chlorophyll a	Br323	A-02	35.1	0.0233333	0.0294	0.2268	1	<0.05
chlorophyll a	Br360	A-03	27.5	0.0233333	0.0294	0.895671	0.996489	<0.05	chlorophyll-a
chlorophyll a	Brms43	A-03	49.2	0.0233333	0.0294	0.2548	1		chlorophyll-a
chlorophyll a	Rsa_M385_1			0.030132	0.030132	0.3159	0.2673
chlorophyll a	Alu_M401_8	A-07	83	0.0312429	0.03888	0.986415	0.988554
chlorophyll a	Hae_M199_0			0.0312429	0.0373846	0.986415	0.948764
chlorophyll a	Hae_M202_2	A-07	83.5	0.0312429	0.0373846	0.986415	0.988554
chlorophyll a	Hae_M328_7	A-04	4.9	0.0312429	0.03888	0.42525	0.38151	<0.05
chlorophyll a	Mse_M146_3			0.0312429	0.0373846	0.48195	0.491718
chlorophyll a	Mse_M232_6			0.0312429	0.0373846	0.986415	0.966674
chlorophyll a	pTAmCAC_157_8			0.0312429	0.0373846	0.495346	0.451286
chlorophyll a	pTAmCAC_236_7			0.0312429	0.0373846	0.42525	0.38151
chlorophyll a	pTAmCAT_173_7			0.0312429	0.0373846	0.688132	0.731054
chlorophyll a	pTAmCAT_252_1	A-10	77.8	0.0312429	0.0373846	0.71149	0.731054
chlorophyll a	pTAmCAT_75_9			0.0312429	0.0373846	0.42525	0.38151	<0.05
chlorophyll a	Rsa_M124_4			0.0312429	0.0373846	0.688132	0.731054	<0.05
chlorophyll a	Rsa_M489_6	A-07	84	0.0312429	0.0373846	0.968224	0.93082
chlorophyll a	pTAmCAT_315_0			0.0324	0.0373846	0.968224	0.96255
chlorophyll a	Mse_M121_1			0.0349312	0.042525	0.688132	0.706436
chlorophyll a	pTAmCAC_228_0			0.0385941	0.0486	0.537158	0.634114
chlorophyll a	pTAmCAC_314_3	A-10	54.9	0.04185	0.0524368	0.8397	0.874024
chlorophyll a	Mse_M455_7			0.0497045	0.0552273	0.986415	0.988554
chlorophyll a	pTAmCAC_192_8			0.0497045	0.0524368	0.968224	0.956328
chlorophyll a	pTAmCAT_209_8			0.0497045	0.0552273	0.71149	0.731054
chlorophyll a	pTAmCAT_391_7			0.0497045	0.0552273	0.877343	0.836655
chlorophyll a	Alu_M258_1			0.0633913	0.0672923	0.986415	0.988554
chlorophyll a	Mse_M356_4			0.070875	0.0633913	0.986415	0.988554
chlorophyll a	pTAmCAC_357_2			0.0766385	0.0837931	0.986415	0.978963
chlorophyll a	pTAmCAT_121_3			0.0766385	0.0702	0.688132	0.706436
chlorophyll a	Rsa_M388_2	A-07	18.3	0.0783	0.0880875	0.986415	0.988554
chlorophyll a	Mse_M257_5	A-08	27.8	0.0799548	0.064152	0.688132	0.6966
chlorophyll a	Mse_M308_8			0.0799548	0.0637875	0.9261	0.93082
chlorophyll a	pTAmCAT_199_5			0.0799548	0.0781071	0.748116	0.759456	<0.05
chlorophyll a	pTAmCAT_54_2	A-04	155.1	0.0799548	0.0880875	0.734283	0.749305
chlorophyll a	pGGmCAA_383_3			0.0802636	0.0880875	0.688132	0.731054
chlorophyll a	pTAmCAC_228_9			0.0802636	0.0984789	0.774524	0.836655
chlorophyll a	Hae_M341_0			0.0829059	0.0972	0.986415	0.97686
chlorophyll a	pTAmCAC_315_9			0.0847029	0.0972	0.986415	0.988554
chlorophyll a	pTAmCAC_94_6			0.0853784	0.102534	0.774524	0.836655
chlorophyll a	pTAmCAT_156_3			0.0853784	0.0972	0.968224	0.96255
chlorophyll a	Mse_M443_1			0.0888868	0.102185	0.71149	0.731054
chlorophyll a	pTAmCAC_171_5			0.0934615	0.0984789	0.9261	0.861715
chlorophyll a	pTAmCAC_244_2	A-10	76.1	0.0972	0.102534	0.986415	0.988554
chlorophyll a	pTAmCAC_165_6	A-10	78	0.100163	0.1215	0.986415	0.988554
chlorophyll a	Rsa_M268_8	A-10	78.7	0.108771	0.111086	0.9261	0.905771
chlorophyll a	pTAmCAC_288_2	A-08	68.1	0.112458	0.1215	0.688132	0.731054
chlorophyll a	Rsa_M165_9			0.123709	0.136747	0.986415	0.97686
chlorophyll a	Alu_M175_5			0.129094	0.127069	0.986415	0.968299
chlorophyll a	Alu_M454_7	A-09	103.5	0.129094	0.0972	0.986415	0.988554		chlorophyll-a, chlorophyll-b
chlorophyll a	Mse_M354_6	A-03	6.7	0.129094	0.136747	0.968224	0.948764
chlorophyll a	pTAmCAC_398_5			0.129094	0.127069	0.71149	0.731054
chlorophyll a	pGGmCAA_224_2	A-06	46.9	0.138361	0.149705	0.968224	0.93082
chlorophyll a	pGGmCAA_359_3	A-08	34.5	0.144847	0.1215	0.71149	0.731054
chlorophyll a	pTAmCAT_263_6	A-10	81	0.144847	0.151342	0.986415	0.988554
chlorophyll a	Hae_M269_8	A-02	88.4	0.147505	0.173137	0.986415	0.988554
chlorophyll a	Mse_M251_3			0.147505	0.136747	0.968224	0.927859
chlorophyll a	pTAmCAT_108_2			0.147505	0.148009	0.537158	0.54135
chlorophyll a	pTAmCAT_136_1			0.147505	0.144425	0.688132	0.731054
chlorophyll a	pTAmCAT_338_0			0.147505	0.162	0.9261	0.836655
chlorophyll a	Rsa_M241_6			0.147505	0.127069	0.968224	0.97686
chlorophyll a	Hae_M373_7	A-07	15.4	0.154179	0.162	0.968224	0.927859
chlorophyll a	pGGmCAA_180_5			0.171668	0.148009	0.931132	0.861715
chlorophyll a	pTAmCAT_310_7			0.171668	0.162	0.9261	0.93082
chlorophyll a	Rsa_M335_3			0.171668	0.162	0.9261	0.884127
chlorophyll a	Rsa_M406_7	A-08	40.8	0.171668	0.14066	0.71149	0.731054
chlorophyll a	pTAmCAC_90_2	A-08	110	0.172414	0.162	0.71149	0.731054
chlorophyll a	F3H-SSR2	A-03	99.3	0.1732	0.4108	0.76748	0.9604
chlorophyll a	pTAmCAC_108_9	A-06	115.2	0.173897	0.185054	0.42525	0.38151
chlorophyll a	pTAmCAT_67_6			0.181315	0.200218	0.986415	0.988554
chlorophyll a	Hae_M421_8			0.181514	0.199607	0.785194	0.77476
chlorophyll a	pGGmCAA_93_0			0.185596	0.219635	0.688132	0.730429
chlorophyll a	pTAmCAC_184_7			0.185596	0.162	0.986415	0.97686
chlorophyll a	pTAmCAT_325_6	A-01	2.4	0.185596	0.19035	0.71149	0.731054
chlorophyll a	Alu_M476_0			0.187804	0.206212	0.968224	0.966674	<0.05
chlorophyll a	Hae_M324_8			0.190293	0.199607	0.42525	0.38151
chlorophyll a	pTAmCAT_278_6			0.193068	0.2187	0.986415	0.988554
chlorophyll a	Rsa_M315_7	A-02	35.8	0.193068	0.239892	0.604029	0.634114	<0.05
chlorophyll a	pTAmCAC_147_1			0.207207	0.199607	0.986415	0.988554
chlorophyll a	pGGmCAA_339_3	A-05	58.4	0.221292	0.219635	0.986415	0.999
chlorophyll a	pTAmCAC_221_6	A-07	22.3	0.222217	0.277992	0.986415	0.97686
chlorophyll a	pGGmCAA_136_8			0.224923	0.23328	0.71149	0.759456
chlorophyll a	pGGmCAA_328_4	A-09	70.6	0.224923	0.199607	0.9261	0.874024
chlorophyll a	pTAmCAC_210_5			0.224923	0.229773	0.71149	0.731054
chlorophyll a	pTAmCAC_270_9			0.224923	0.219635	0.9261	0.927859
chlorophyll a	pTAmCAT_201_4			0.224923	0.2334	0.986415	0.988554	<0.05
chlorophyll a	pTAmCAT_417_0			0.224923	0.219635	0.968224	0.97686	<0.05
chlorophyll a	Hae_M356_5			0.226605	0.24786	0.986415	0.988554
chlorophyll a	pTAmCAT_313_9			0.229693	0.24786	0.688132	0.730429
chlorophyll a	pGGmCAA_167_6	A-02	67.8	0.230431	0.235853	0.986415	0.988554
chlorophyll a	pGGmCAA_199_1	A-03	49.7	0.230431	0.235853	0.9999	0.988554
chlorophyll a	pTAmCAC_101_7	A-06	45	0.230431	0.235853	0.986415	0.999
chlorophyll a	Hae_M285_6			0.244602	0.235853	0.71149	0.731054
chlorophyll a	pGGmCAA_127_6			0.244602	0.273062	0.968224	0.97686
chlorophyll a	pGGmCAA_86_2			0.244602	0.249075	0.986415	0.988554
chlorophyll a	pTAmCAC_276_3	A-08	68.2	0.244602	0.247469	0.986415	0.988554
chlorophyll a	Hae_M212_4			0.254067	0.24786	0.986415	0.997773
chlorophyll a	Mse_M124_1			0.254067	0.257068	0.986415	0.999
chlorophyll a	Mse_M197_3			0.254067	0.249075	0.986415	0.999
chlorophyll a	pGGmCAA_177_2			0.254067	0.326675	0.59049	0.6966
chlorophyll a	pGGmCAA_181_4			0.254067	0.277992	0.989343	0.988554
chlorophyll a	pGGmCAA_78_7	A-04	28.4	0.254067	0.35235	0.986415	0.984715
chlorophyll a	pTAmCAC_112_3			0.254067	0.257068	0.986415	0.999
chlorophyll a	pTAmCAC_273_0	A-02	84.5	0.254067	0.2511	0.968224	0.93082
chlorophyll a	pTAmCAC_87_3			0.254067	0.219635	0.688132	0.730429
chlorophyll a	pTAmCAT_62_7			0.254067	0.304812	0.968224	0.96255
chlorophyll a	Hae_M458_5			0.265394	0.273062	0.986415	0.978963
chlorophyll a	pTAmCAC_60_8			0.269187	0.289932	0.42525	0.38151
chlorophyll a	pGGmCAA_217_1			0.269403	0.277992	0.986415	0.988554
chlorophyll a	Hae_M237_0			0.280825	0.289932	0.989343	0.988554
chlorophyll a	pTAmCAC_198_1			0.280825	0.347111	0.986415	0.988554
chlorophyll a	pTAmCAT_115_7	A-09	60.5	0.309314	0.319834	0.986415	0.988554
chlorophyll a	pTAmCAT_127_1	A-04	9.1	0.31545	0.9975	0.968224	0.943098
chlorophyll a	pGGmCAA_169_0			0.317461	0.331797	0.968224	0.93082
chlorophyll a	Mse_M359_2			0.319841	0.319834	0.9261	0.861715
chlorophyll a	pTAmCAC_200_0	A-09	77.3	0.319841	0.332775	0.9999	0.999
chlorophyll a	pTAmCAC_156_3			0.326531	0.381827	0.963969	0.93082
chlorophyll a	Mse_583_0	A-07	93.3	0.358694	0.387124	0.968224	0.97686
chlorophyll a	pGGmCAA_170_7	A-02	69.5	0.364287	0.455037	0.986415	0.988554
chlorophyll a	Rsa_M296_5			0.368515	0.378603	0.42525	0.38151
chlorophyll a	Rsa_M486_2			0.399693	0.380198	0.986415	0.97686
chlorophyll a	pGGmCAA_124_6			0.408738	0.408738	0.968224	0.93082
chlorophyll a	Hae_M141_0	A-06	95.8	0.409599	0.381827	0.52812	0.491718	<0.05
chlorophyll a	pTAmCAC_63_6	A-05	77	0.412079	0.43578	0.986415	0.978963
chlorophyll a	pGGmCAA_190_0	A-03	64.5	0.414707	0.455037	0.986415	0.988554		chlorophyll-a, chlorophyll-b
chlorophyll a	pGGmCAA_233_5			0.414707	0.43578	0.986415	0.988554
chlorophyll a	pGGmCAA_189_3			0.419075	0.464786	0.986415	0.988554
chlorophyll a	Br356	A-03	58.4	0.4382	0.444	0.9918	1		chlorophyll-a, chlorophyll-b
chlorophyll a	Br66	A-07		0.4382	0.444	0.895671	1
chlorophyll a	Br7	A-01		0.4382	0.444	0.895671	1
chlorophyll a	Brms36	A-07		0.4382	0.444	0.9918	1
chlorophyll a	Brms50	A-03		0.4382	0.444	0.76748	0.9604	<0.05
chlorophyll a	fito63	A-03		0.4382	0.444	0.895671	1
chlorophyll a	Ra2a01	A-07		0.4382	0.444	0.895671	1
chlorophyll a	Mse_M342_8			0.459922	0.464422	0.986415	0.97686
chlorophyll a	Alu_M311_0			0.471031	0.446638	0.986415	0.988554
chlorophyll a	pTAmCAC_254_1	A-06	35.8	0.471031	0.523186	0.968224	0.93082
chlorophyll a	Mse_575_0	A-07	40.2	0.479355	0.474509	0.968224	0.93082
chlorophyll a	pGGmCAA_152_1			0.479355	0.556062	0.986415	0.978963
chlorophyll a	pGGmCAA_222_4			0.479355	0.455037	0.98803	0.988554
chlorophyll a	pGGmCAA_287_4	A-06	48.3	0.49523	0.582201	0.986415	0.96255
chlorophyll a	pGGmCAA_335_2			0.500206	0.582201	0.71149	0.731054
chlorophyll a	Hae_M396_5			0.509748	0.554004	0.688132	0.730429
chlorophyll a	Mse_M338_4			0.509748	0.516282	0.986415	0.988554
chlorophyll a	Alu_M433_5			0.512858	0.378603	0.968224	0.93082
chlorophyll a	Hae_M391_7	A-03	42.7	0.53192	0.537523	0.968224	0.93082
chlorophyll a	pGGmCAA_171_9	A-03	104.2	0.53192	0.43578	0.9261	0.927859
chlorophyll a	pTAmCAC_220_2	A-01	53.8	0.53192	0.578066	0.968224	0.96255
chlorophyll a	Mse_M476_5			0.581426	0.556062	0.986415	0.988554
chlorophyll a	Br48	A-02		0.593756	0.6139	0.9918	1
chlorophyll a	Br65	A-04		0.593756	0.6139	0.6132	0.6468
chlorophyll a	Brms34	A-05	86.1	0.593756	0.614756	0.895671	1
chlorophyll a	Na10D09	A-04	56.1	0.593756	0.62426	0.9918	1	<0.05
chlorophyll a	Alu_M263_6	A-08	0	0.594482	0.581671	0.877343	0.884127
chlorophyll a	pTAmCAC_129_2			0.594482	0.519018	0.5103	0.451286
chlorophyll a	Rsa_M467_2			0.594482	0.575445	0.9261	0.905771
chlorophyll a	pTAmCAC_148_3	A-03	62.4	0.595436	0.556062	0.968224	0.93082		chlorophyll-a, chlorophyll-b
chlorophyll a	Br46	A-01		0.611874	0.614756	0.9918	1
chlorophyll a	Alu_M377_2	A-03	4.5	0.61212	0.572987	0.986415	0.978963
chlorophyll a	Mse_M265_3			0.617749	0.71768	0.986415	0.988554
chlorophyll a	pGGmCAA_135_1	A-06	22.6	0.617749	0.474509	0.986415	0.97686
chlorophyll a	pGGmCAA_410_2	A-06	48	0.617749	0.575445	0.748116	0.731054
chlorophyll a	pGGmCAA_417_3			0.617749	0.643216	0.774524	0.836655
chlorophyll a	pTAmCAC_99_0	A-03	116.9	0.617749	0.582201	0.986415	0.978963
chlorophyll a	Br13	A-08		0.6208	0.644487	0.9918	1
chlorophyll a	Br27	A-03		0.6208	0.62426	0.9918	1	<0.05
chlorophyll a	Br378	A-05	64.3	0.64473	0.644487	0.9918	1	<0.05
chlorophyll a	Na12h07	A-06	52	0.64473	0.644487	0.76748	0.9604
chlorophyll a	Alu_M299_0			0.646828	0.70647	0.986415	0.988554
chlorophyll a	pGGmCAA_154_9			0.646828	0.693522	0.748116	0.731054
chlorophyll a	pTAmCAT_175_6			0.646828	0.466292	0.986415	0.999
chlorophyll a	pTAmCAT_179_0	A-02	9.7	0.646828	0.709941	0.42525	0.38151
chlorophyll a	pTAmCAT_288_2			0.646828	0.643216	0.688132	0.730429
chlorophyll a	pTAmCAT_340_0			0.667535	0.716534	0.986415	0.996089
chlorophyll a	Alu_M304_3			0.675508	0.737291	0.986415	0.988554
chlorophyll a	pGGmCAA_87_9			0.682595	0.575445	0.986415	0.999
chlorophyll a	pTAmCAT_282_4			0.711554	0.71768	0.748116	0.772804
chlorophyll a	pTAmCAC_290_9	A-03	1.2	0.712129	0.643216	0.986415	0.988554		chlorophyll-a
chlorophyll a	pTAmCAT_63_8	A-06	43.9	0.719772	0.71768	0.688132	0.731054
chlorophyll a	Alu_M318_3			0.722014	0.708857	0.986415	0.988554
chlorophyll a	Rsa_M346_4			0.722014	0.71768	0.877343	0.836169
chlorophyll a	Mse_M326_4			0.73905	0.71768	0.9261	0.884127
chlorophyll a	pTAmCAC_181_4			0.73905	0.737291	0.986415	0.968299
chlorophyll a	Br51	A-06		0.740385	0.7434	0.9918	1
chlorophyll a	Br63	A-03		0.740385	0.749538	0.76748	0.9604
chlorophyll a	Br89	A-06		0.740385	0.749538	0.895671	1
chlorophyll a	Alu_M342_5			0.740628	0.737291	0.986415	0.974238
chlorophyll a	Alu_M138_1	A-03	43.6	0.74441	0.741856	0.968224	0.968299
chlorophyll a	pGGmCAA_418_4			0.754178	0.884957	0.986415	0.988554
chlorophyll a	pTAmCAC_92_6			0.754178	0.737291	0.688132	0.731054
chlorophyll a	Rsa_M415_5	A-08	3.7	0.756065	0.884957	0.986415	0.988554
chlorophyll a	Rsa_M382_7			0.756193	0.737291	0.989343	0.988554
chlorophyll a	pGGmCAA_386_7	A-06	24	0.758189	0.843787	0.688132	0.731054
chlorophyll a	KS50420	A-10		0.758593	0.758281	0.9918	1
chlorophyll a	Alu_M293_7			0.784682	0.737291	0.98803	0.988554
chlorophyll a	Alu_M384_4			0.784682	0.737811	0.986415	0.988554
chlorophyll a	Hae_M400_8			0.784682	0.71768	0.9261	0.874024
chlorophyll a	pGGmCAA_165_7			0.784682	0.737291	0.9261	0.927859
chlorophyll a	pGGmCAA_95_8	A-02	85.3	0.784682	0.772433	0.986415	0.988554
chlorophyll a	pTAmCAT_143_8			0.784682	0.737291	0.896339	0.890109
chlorophyll a	pTAmCAC_186_5			0.792787	0.71985	0.71149	0.731054
chlorophyll a	Mse_M472_5			0.798642	0.71768	0.537158	0.491718
chlorophyll a	pTAmCAT_149_3			0.798642	0.773573	0.986415	0.97686
chlorophyll a	pTAmCAT_292_7			0.798642	0.761166	0.968224	0.96255
chlorophyll a	pTAmCAT_369_5			0.80433	0.910913	0.986415	0.999
chlorophyll a	pGGmCAA_116_3			0.810895	0.810322	0.748116	0.731054
chlorophyll a	pTAmCAT_240_2	A-05	54.2	0.82686	0.887141	0.42525	0.38151
chlorophyll a	pTAmCAT_99_3			0.82686	0.843787	0.71149	0.731054
chlorophyll a	Rsa_M293_7			0.82686	0.834391	0.688132	0.706436
chlorophyll a	pGGmCAA_191_6			0.829878	0.887141	0.961555	0.94498
chlorophyll a	Mse_M366_1			0.836129	0.819198	0.986415	0.988554
chlorophyll a	Mse_M431_5			0.851657	0.861448	0.9261	0.93082
chlorophyll a	pTAmCAT_111_9			0.851657	0.867231	0.876264	0.884127
chlorophyll a	pTAmCAT_61_1			0.851657	0.872027	0.9261	0.836655
chlorophyll a	Hae_M294_2	A-05	39.5	0.85779	0.910913	0.738026	0.748237
chlorophyll a	Hae_M288_8			0.866032	0.910913	0.986415	0.988554
chlorophyll a	pTAmCAC_326_7			0.866032	0.910913	0.688132	0.731054
chlorophyll a	pTAmCAT_167_8	A-07	17.7	0.866032	0.884957	0.986415	0.999
chlorophyll a	Rsa_M421_2			0.866032	0.843787	0.9261	0.93082
chlorophyll a	Alu_M357_1	A-01	60.3	0.868445	0.910913	0.71149	0.731054
chlorophyll a	Alu_M398_6			0.869841	0.887709	0.986415	0.968299
chlorophyll a	Mse_M374_2			0.876876	0.884957	0.986415	0.988554
chlorophyll a	pTAmCAC_212_3	A-09	23.7	0.876876	0.910913	0.961555	0.93082
chlorophyll a	pTAmCAC_61_9			0.876876	0.901468	0.71149	0.731054
chlorophyll a	Rsa_M262_5			0.890717	0.926355	0.688132	0.731054
chlorophyll a	Alu_M408_4			0.8991	0.927828	0.773763	0.731054
chlorophyll a	Hae_M461_3			0.8991	0.910913	0.9261	0.85469
chlorophyll a	Mse_M315_4			0.8991	0.910913	0.986415	0.999
chlorophyll a	Mse_M346_2			0.8991	0.910913	0.986415	0.97686
chlorophyll a	pGGmCAA_384_7	A-06	16.4	0.8991	0.910913	0.986415	0.968299
chlorophyll a	pTAmCAC_168_3	A-10	80.4	0.8991	0.910913	0.986415	0.988554
chlorophyll a	pTAmCAC_330_2			0.8991	0.910913	0.968224	0.93082
chlorophyll a	pTAmCAT_157_9			0.8991	0.951663	0.986415	0.988554
chlorophyll a	pTAmCAT_210_7			0.8991	0.884957	0.48195	0.451286
chlorophyll a	pTAmCAT_219_1			0.8991	0.910913	0.986415	0.988554
chlorophyll a	pGGmCAA_179_1	A-04	8.2	0.912272	0.901468	0.986415	0.988554
chlorophyll a	pGGmCAA_81_0			0.912272	0.901468	0.963969	0.93082
chlorophyll a	pTAmCAC_190_0			0.912272	0.910913	0.968224	0.93082
chlorophyll a	pTAmCAT_154_4	A-07	114.3	0.912272	0.910913	0.963969	0.948764
chlorophyll a	Alu_M190_6	A-08	6.1	0.916345	0.91097	0.963969	0.927859
chlorophyll a	Alu_M450_6	A-09	98.8	0.916345	0.914148	0.71149	0.730429		chlorophyll-a, chlorophyll-b
chlorophyll a	pTAmCAT_159_3			0.916345	0.910913	0.71149	0.731054
chlorophyll a	pTAmCAT_356_1			0.91961	0.910913	0.688132	0.731054
chlorophyll a	pTAmCAT_336_8			0.920737	0.94406	0.986415	0.988554
chlorophyll a	pGGmCAA_210_2			0.921522	0.944716	0.968224	0.94498
chlorophyll a	Rsa_M217_3			0.925709	0.920515	0.71149	0.731054
chlorophyll a	pGGmCAA_258_1			0.93197	0.910913	0.968224	0.93082
chlorophyll a	pTAmCAC_166_6			0.93197	0.92307	0.986415	0.988554
chlorophyll a	pTAmCAC_342_6			0.93197	0.910913	0.986415	0.988554
chlorophyll a	Br377	A-04		0.952	0.9517	0.9918	1
chlorophyll a	Alu_M487_5	A-01	61.6	0.954432	0.957254	0.71149	0.731054
chlorophyll a	Hae_M208_8	A-07	82.9	0.954432	0.98051	0.688132	0.706436
chlorophyll a	pTAmCAC_115_8	A-02	66.7	0.954432	0.92307	0.961555	0.927859
chlorophyll a	pTAmCAT_151_9			0.954432	0.989561	0.9261	0.836655
chlorophyll a	pTAmCAT_170_2			0.954432	0.910913	0.986415	0.988554
chlorophyll a	pTAmCAT_270_9			0.954432	0.927828	0.876264	0.861715
chlorophyll a	pTAmCAT_312_3	A-01	63.7	0.954432	0.951663	0.961555	0.93082
chlorophyll a	Mse_M453_0			0.956991	0.9975	0.71149	0.731054
chlorophyll a	pGGmCAA_259_6			0.956991	0.94406	0.71149	0.731054
chlorophyll a	pGGmCAA_401_7			0.956991	0.951663	0.986415	0.999
chlorophyll a	pGGmCAA_456_1			0.956991	0.9975	0.71149	0.731054
chlorophyll a	pTAmCAC_293_0	A-03	0.6	0.956991	0.910913	0.537158	0.451286		chlorophyll-a
chlorophyll a	pTAmCAT_243_3			0.956991	0.961292	0.688132	0.6966
chlorophyll a	Rsa_M272_4			0.956991	0.995692	0.896339	0.836655
chlorophyll a	Hae_M316_2			0.971392	0.992741	0.931132	0.93082
chlorophyll a	pTAmCAT_66_2	A-04	20.2	0.971392	0.961292	0.986415	0.988554
chlorophyll a	pTAmCAC_294_9			0.978326	0.951663	0.71149	0.731054
chlorophyll a	pTAmCAC_307_4			0.978326	0.951663	0.9261	0.884127
chlorophyll a	Mse_M242_0			0.9994	0.927828	0.648368	0.580642
Metabolite	Marker	Linkage group	Marker position, (cM)	Model (1)	Model (3)	Model (2)	Model (4)	RF	QTL
chlorophyll b	pTAmCAT_173_7			0.0016038	0.00161595	0.440714	0.499758	<0.05
chlorophyll b	Mse_M251_3			0.0016038	0.00161595	0.1215	0.200833
chlorophyll b	Alu_M476_0			0.0030213	0.0030294	0.406157	0.425767	<0.05
chlorophyll b	Hae_M458_5			0.0098415	0.0098415	0.58968	0.59538
chlorophyll b	pTAmCAC_273_0	A-02	84.5	0.0098415	0.0098415	0.64503	0.643221
chlorophyll b	pGGmCAA_180_5			0.0098415	0.0098415	0.212625	0.935733
chlorophyll b	Br378	A-05	64.3	0.015064	0.015064	0.574933	1	<0.05
chlorophyll b	Mse_M455_7			0.0217485	0.0215966	0.757251	0.753077	<0.05
chlorophyll b	pTAmCAC_192_8			0.0217485	0.0215966	0.58968	0.572558
chlorophyll b	Hae_M237_0			0.0243	0.0243	0.440714	0.507148
chlorophyll b	Hae_M341_0			0.0243	0.0243	0.785922	0.775807
chlorophyll b	pTAmCAT_75_9			0.0260357	0.0260357	0.428287	0.461343	<0.05
chlorophyll b	pTAmCAC_148_3	A-03	62.4	0.0260357	0.0260357	0.440714	0.499758	<0.05	chlorophyll-a, chlorophyll-b
chlorophyll b	Hae_M356_5			0.0260357	0.0260357	0.551845	0.546821
chlorophyll b	Alu_M258_1			0.0260357	0.0260357	0.83565	0.803703
chlorophyll b	Mse_M308_8			0.02754	0.02754	0.941942	0.909334	<0.05
chlorophyll b	Br321	A-09	98.7	0.0378	0.0354667	0.36064	0.72128	<0.05	chlorophyll-a, chlorophyll-b
chlorophyll b	pTAmCAT_199_5			0.0378	0.0378	0.782125	0.768165	<0.05
chlorophyll b	pTAmCAC_181_4			0.0378	0.0378	0.440714	0.499758
chlorophyll b	Mse_M476_5			0.0378	0.0378	0.64503	0.652574
chlorophyll b	pTAmCAT_156_3			0.0409263	0.0409263	0.58968	0.59538
chlorophyll b	Br13	A-08		0.0410667	0.0354667	0.1876	0.2814
chlorophyll b	Alu_M190_6	A-08	6.1	0.057105	0.057105	0.745904	0.753077
chlorophyll b	pTAmCAC_357_2			0.0590143	0.0590143	0.58968	0.59538	<0.05
chlorophyll b	Alu_M175_5			0.06075	0.06075	0.909009	0.901414
chlorophyll b	pGGmCAA_87_9			0.062208	0.062208	0.484988	0.503909	<0.05
chlorophyll b	Hae_M199_0			0.062208	0.062208	0.58968	0.59538	<0.05
chlorophyll b	pTAmCAC_94_6			0.062208	0.062208	0.690421	0.671285
chlorophyll b	Mse_M146_3			0.0682269	0.0657	0.611986	0.620862
chlorophyll b	pTAmCAC_90_2	A-08	110	0.0711	0.0685607	0.636012	0.630892
chlorophyll b	Mse_M121_1			0.0729	0.07047	0.606583	0.603918
chlorophyll b	pTAmCAC_315_9			0.0729	0.07047	0.961081	0.986789
chlorophyll b	Mse_575_0	A-07	40.2	0.07371	0.0713323	0.440714	0.499758
chlorophyll b	Mse_M232_6			0.0744188	0.0729	0.611986	0.620862	<0.05
chlorophyll b	pTAmCAT_127_1	A-04	9.1	0.0744188	0.0654231	0.64503	0.626939
chlorophyll b	pTAmCAT_325_6	A-01	2.4	0.0786176	0.0793324	0.496055	0.544481	<0.05
chlorophyll b	pTAmCAC_186_5			0.0786176	0.0793324	0.496055	0.544481
chlorophyll b	Hae_M391_7	A-03	42.7	0.0860351	0.0837711	0.606583	0.620862	<0.05
chlorophyll b	pGGmCAA_383_3			0.0860351	0.0837711	0.64503	0.643221	<0.05
chlorophyll b	Alu_M408_4			0.0860351	0.0837711	0.64503	0.643221
chlorophyll b	pTAmCAT_121_3			0.0876079	0.0819257	0.64503	0.643221
chlorophyll b	Br46	A-01		0.0917	0.0917	0.224	1
chlorophyll b	Brms50	A-03		0.09912	0.09912	0.36064	0.72128
chlorophyll b	Hae_M421_8			0.107169	0.107169	0.611986	0.620862
chlorophyll b	pGGmCAA_171_9	A-03	104.2	0.107276	0.107276	0.696979	0.70613
chlorophyll b	Rsa_M421_2			0.107276	0.107276	0.757251	0.753077
chlorophyll b	Na10D09	A-04	56.1	0.1108	0.1108	0.1876	0.2814
chlorophyll b	F3H-SSR2	A-03	99.3	0.1108	0.1108	0.7945	1
chlorophyll b	Br323	A-02	35.1	0.1211	0.11585	0.26376	1
chlorophyll b	Mse_M453_0			0.126021	0.126586	0.64503	0.669726
chlorophyll b	pGGmCAA_189_3			0.126021	0.126586	0.946898	1
chlorophyll b	Mse_M472_5			0.13338	0.13338	0.406157	0.425767
chlorophyll b	Rsa_M346_4			0.13338	0.13338	0.496055	0.546821
chlorophyll b	pGGmCAA_335_2			0.147913	0.146328	0.478604	0.503909	<0.05
chlorophyll b	pTAmCAC_398_5			0.167515	0.168032	0.696979	0.708683
chlorophyll b	Mse_M197_3			0.180225	0.180225	0.9926	0.978213
chlorophyll b	Alu_M357_1	A-01	60.3	0.185969	0.185988	0.843984	0.848376
chlorophyll b	pGGmCAA_95_8	A-02	85.3	0.186456	0.185988	0.496055	0.5302
chlorophyll b	Hae_M400_8			0.186456	0.185988	0.723359	0.719714
chlorophyll b	pTAmCAT_338_0			0.186456	0.185988	0.961081	0.965178
chlorophyll b	pTAmCAT_270_9			0.186889	0.186889	0.757251	0.753077	<0.05
chlorophyll b	pTAmCAC_307_4			0.186889	0.186889	0.64503	0.643221
chlorophyll b	Mse_M374_2			0.186889	0.186889	0.90678	0.895378
chlorophyll b	pTAmCAT_417_0			0.196495	0.196495	0.914054	0.909334	<0.05
chlorophyll b	pTAmCAT_252_1	A-10	77.8	0.196495	0.196495	0.843984	0.848376
chlorophyll b	pTAmCAC_157_8			0.196495	0.196495	0.955391	0.956859
chlorophyll b	pTAmCAT_151_9			0.201814	0.201814	0.64503	0.650974
chlorophyll b	Hae_M285_6			0.20574	0.206145	0.80013	0.796432
chlorophyll b	Rsa_M385_1			0.210077	0.210077	0.636012	0.620862
chlorophyll b	pTAmCAC_228_0			0.210077	0.210077	0.80013	0.796432
chlorophyll b	Alu_M487_5	A-01	61.6	0.217157	0.217157	0.843984	0.848376
chlorophyll b	Na12h07	A-06	52	0.224	0.223689	0.36064	1
chlorophyll b	pTAmCAC_99_0	A-03	116.9	0.224223	0.224591	0.690421	0.669726	<0.05
chlorophyll b	pGGmCAA_258_1			0.224223	0.224591	0.51516	0.547522
chlorophyll b	pTAmCAT_61_1			0.224223	0.224591	0.843984	0.859125
chlorophyll b	pTAmCAC_290_9	A-03	1.2	0.225954	0.225954	0.83565	0.823947		chlorophyll-a
chlorophyll b	pTAmCAT_315_0			0.240141	0.235252	0.782125	0.768165
chlorophyll b	Br7	A-01		0.24304	0.24304	0.1876	1
chlorophyll b	pTAmCAC_210_5			0.248283	0.245083	0.662439	0.643221
chlorophyll b	pGGmCAA_210_2			0.270038	0.234781	0.440714	0.499758	<0.05
chlorophyll b	pTAmCAC_198_1			0.270038	0.26595	0.80013	0.796432
chlorophyll b	pTAmCAT_263_6	A-10	81	0.274388	0.26963	0.675796	0.643221
chlorophyll b	Rsa_M241_6			0.28461	0.280764	0.9824	0.981084	<0.05
chlorophyll b	pTAmCAT_136_1			0.308423	0.308642	0.636012	0.635597	<0.05
chlorophyll b	Alu_M263_6	A-08	0	0.308423	0.311286	0.636012	0.635597
chlorophyll b	pTAmCAT_356_1			0.308423	0.308642	0.930459	0.926329
chlorophyll b	pTAmCAC_168_3	A-10	80.4	0.308423	0.308642	0.9926	0.984151
chlorophyll b	pGGmCAA_181_4			0.308423	0.308735	0.961081	1
chlorophyll b	Mse_M356_4			0.315307	0.311801	0.662439	0.669726
chlorophyll b	pTAmCAT_209_8			0.315307	0.311801	0.757251	0.753077
chlorophyll b	pTAmCAT_54_2	A-04	155.1	0.315307	0.311801	0.843984	0.835517
chlorophyll b	pTAmCAT_292_7			0.315307	0.311801	0.877871	0.859125
chlorophyll b	Rsa_M296_5			0.316738	0.31231	0.58968	0.59538
chlorophyll b	pTAmCAC_112_3			0.316738	0.312269	0.696979	0.719714
chlorophyll b	Rsa_M415_5	A-08	3.7	0.316738	0.312269	0.696979	0.719714
chlorophyll b	pTAmCAT_243_3			0.316738	0.312269	0.908945	0.901414
chlorophyll b	pTAmCAT_278_6			0.316738	0.312269	0.961081	0.971262
chlorophyll b	pTAmCAT_175_6			0.319766	0.316446	0.843984	0.848376
chlorophyll b	Alu_M401_8	A-07	83	0.324637	0.31941	0.843984	0.852364
chlorophyll b	pTAmCAC_293_0	A-03	0.6	0.32481	0.321241	0.606583	0.620862		chlorophyll-a
chlorophyll b	pTAmCAC_108_9	A-06	115.2	0.345541	0.341521	0.636012	0.643221
chlorophyll b	pTAmCAC_171_5			0.358554	0.354013	0.636012	0.630892
chlorophyll b	Hae_M328_7	A-04	4.9	0.358554	0.354013	0.763214	0.753077
chlorophyll b	pTAmCAT_67_6			0.358554	0.354013	0.774632	0.768165
chlorophyll b	Alu_M433_5			0.360492	0.357666	0.64503	0.643221
chlorophyll b	Alu_M304_3			0.360492	0.360492	0.774632	0.758683
chlorophyll b	pTAmCAT_336_8			0.360492	0.374662	0.930459	0.932362
chlorophyll b	pTAmCAC_92_6			0.366236	0.366236	0.58968	0.59538
chlorophyll b	Mse_583_0	A-07	93.3	0.372519	0.247449	0.58968	0.59538
chlorophyll b	pGGmCAA_410_2	A-06	48	0.372519	0.36936	0.782125	0.787845
chlorophyll b	Rsa_M293_7			0.377876	0.374662	0.58968	0.603918	<0.05
chlorophyll b	pGGmCAA_339_3	A-05	58.4	0.377876	0.374662	0.440714	0.499758
chlorophyll b	Mse_M346_2			0.377876	0.374662	0.563456	0.547522
chlorophyll b	pGGmCAA_86_2			0.377876	0.374662	0.58968	0.603918
chlorophyll b	pTAmCAT_111_9			0.377876	0.374662	0.611986	0.620862
chlorophyll b	pGGmCAA_401_7			0.377876	0.374662	0.636012	0.626939
chlorophyll b	pGGmCAA_417_3			0.377876	0.374662	0.64503	0.636113
chlorophyll b	Alu_M138_1	A-03	43.6	0.377876	0.374662	0.902609	0.859125
chlorophyll b	Hae_M373_7	A-07	15.4	0.377876	0.374662	0.954337	0.965178
chlorophyll b	pGGmCAA_179_1	A-04	8.2	0.380405	0.377197	0.904727	0.895378
chlorophyll b	Hae_M202_2	A-07	83.5	0.385735	0.36936	0.9824	0.978213
chlorophyll b	pGGmCAA_190_0	A-03	64.5	0.41527	0.41527	0.952583	0.935733		chlorophyll-a, chlorophyll-b
chlorophyll b	Brms36	A-07		0.418062	0.418277	0.423033	0.7264
chlorophyll b	Br360	A-03	27.5	0.418062	0.418277	0.5338	0.73164		chlorophyll-a
chlorophyll b	Br384	A-04	18.4	0.418062	0.418277	0.910862	1
chlorophyll b	Br356	A-03	58.4	0.4298	0.4276	0.779036	1		chlorophyll-a, chlorophyll-b
chlorophyll b	pTAmCAC_129_2			0.43342	0.433629	0.496055	0.536948	<0.05
chlorophyll b	pTAmCAC_166_6			0.43342	0.433629	0.757251	0.753077
chlorophyll b	pTAmCAC_63_6	A-05	77	0.43342	0.433629	0.782125	0.796432
chlorophyll b	pTAmCAT_282_4			0.43342	0.433629	0.904727	0.901414
chlorophyll b	Rsa_M486_2			0.445292	0.44373	0.806536	0.803703
chlorophyll b	Rsa_M262_5			0.445364	0.44373	0.243	0.283175
chlorophyll b	Rsa_M489_6	A-07	84	0.445364	0.44373	0.782125	0.787092
chlorophyll b	Alu_M299_0			0.449955	0.449955	0.586059	0.593994
chlorophyll b	pTAmCAT_312_3	A-01	63.7	0.455326	0.454729	0.611986	0.620862
chlorophyll b	pTAmCAC_190_0			0.455326	0.454729	0.843846	0.848376
chlorophyll b	pGGmCAA_165_7			0.47138	0.467775	0.782125	0.796432
chlorophyll b	Rsa_M165_9			0.47189	0.468504	0.9926	0.965178
chlorophyll b	Hae_M316_2			0.473947	0.467775	0.1215	0.1446	<0.05
chlorophyll b	pGGmCAA_127_6			0.475859	0.475476	0.909009	0.908655
chlorophyll b	Alu_M454_7	A-09	103.5	0.475859	0.475476	0.9926	0.9905		chlorophyll-a, chlorophyll-b
chlorophyll b	Alu_M384_4			0.487329	0.485051	0.909009	0.909334
chlorophyll b	pGGmCAA_167_6	A-02	67.8	0.489579	0.489956	0.611986	0.626939
chlorophyll b	ol11β05	A-03	51	0.49896	0.499333	0.490215	0.73164		chlorophyll-a, chlorophyll-b
chlorophyll b	Mse_M315_4			0.501328	0.501888	0.961081	0.965178
chlorophyll b	pTAmCAT_157_9			0.520502	0.517111	0.85293	0.859125	<0.05
chlorophyll b	pTAmCAC_342_6			0.525764	0.521811	0.902609	0.895378
chlorophyll b	Br51	A-06		0.5278	0.552067	0.574933	0.73164
chlorophyll b	KS50420	A-10		0.5278	0.552067	0.779036	1
chlorophyll b	fito63	A-03		0.5278	0.552067	0.9658	1
chlorophyll b	pTAmCAC_212_3	A-09	23.7	0.52784	0.524082	0.843984	0.848376
chlorophyll b	pTAmCAC_228_9			0.539134	0.5346	0.757251	0.753077
chlorophyll b	pTAmCAC_61_9			0.544963	0.540854	0.812717	0.810167
chlorophyll b	pGGmCAA_386_7	A-06	24	0.544963	0.541163	0.909009	0.895378
chlorophyll b	Rsa_M315_7	A-02	35.8	0.54808	0.541291	0.440714	0.499758
chlorophyll b	Mse_M431_5			0.551857	0.547712	0.586059	0.547522
chlorophyll b	Ra2a01	A-07		0.570021	0.579305	0.779036	1
chlorophyll b	Rsa_M217_3			0.583025	0.508445	0.64503	0.652574
chlorophyll b	pTAmCAC_326_7			0.583372	0.581821	0.606583	0.603918
chlorophyll b	pTAmCAT_154_4	A-07	114.3	0.583372	0.581821	0.961081	0.971262
chlorophyll b	pGGmCAA_136_8			0.602472	0.603564	0.773773	0.753077
chlorophyll b	pTAmCAC_276_3	A-08	68.2	0.602472	0.606656	0.782125	0.768165
chlorophyll b	Rsa_M388_2	A-07	18.3	0.602472	0.632116	0.9824	0.908655
chlorophyll b	pGGmCAA_152_1			0.602472	0.606656	0.98031	0.978213
chlorophyll b	pGGmCAA_169_0			0.605836	0.609846	0.909009	0.909334
chlorophyll b	pGGmCAA_359_3	A-08	34.5	0.607665	0.611661	0.636012	0.620862
chlorophyll b	pGGmCAA_135_1	A-06	22.6	0.607993	0.612294	0.83565	0.848376	<0.05
chlorophyll b	pTAmCAC_244_2	A-10	76.1	0.613494	0.617611	0.440714	0.499758
chlorophyll b	Hae_M212_4			0.613494	0.617611	0.809047	0.796432
chlorophyll b	pTAmCAT_369_5			0.620857	0.624672	0.7128	0.719714
chlorophyll b	Mse_M242_0			0.622847	0.627133	0.704031	0.719714
chlorophyll b	pTAmCAT_62_7			0.623382	0.627803	0.902609	0.895378
chlorophyll b	Br65	A-04		0.628174	0.6384	0.36064	0.72128
chlorophyll b	Br377	A-04		0.628174	0.637509	0.36064	1
chlorophyll b	Br89	A-06		0.628174	0.637509	0.779036	1
chlorophyll b	Br66	A-07		0.628174	0.637509	0.844592	1
chlorophyll b	Alu_M293_7			0.632589	0.632116	0.782125	0.796432
chlorophyll b	pTAmCAC_147_1			0.639482	0.639952	0.636012	0.626939
chlorophyll b	pTAmCAT_108_2			0.649713	0.649558	0.696979	0.719714
chlorophyll b	Alu_M318_3			0.65835	0.65805	0.440714	0.499758
chlorophyll b	pGGmCAA_177_2			0.65835	0.65805	0.590067	0.59538
chlorophyll b	pGGmCAA_224_2	A-06	46.9	0.65835	0.65805	0.636012	0.643221
chlorophyll b	Mse_M265_3			0.65835	0.65805	0.704031	0.719714
chlorophyll b	pTAmCAT_63_8	A-06	43.9	0.65835	0.65805	0.909009	0.935733
chlorophyll b	pTAmCAC_220_2	A-01	53.8	0.65835	0.65805	0.9926	0.981084
chlorophyll b	Hae_M208_8	A-07	82.9	0.689345	0.689494	0.696195	0.704256
chlorophyll b	pTAmCAC_200_0	A-09	77.3	0.713389	0.713095	0.782125	0.800923
chlorophyll b	pTAmCAT_288_2			0.713389	0.713095	0.90678	0.908655
chlorophyll b	pGGmCAA_456_1			0.71474	0.715031	0.843984	0.848376
chlorophyll b	pTAmCAC_156_3			0.71474	0.715031	0.961081	0.965178
chlorophyll b	Br48	A-02		0.719133	0.719483	0.423033	0.7264
chlorophyll b	pGGmCAA_384_7	A-06	16.4	0.742596	0.719309	0.611986	0.620862
chlorophyll b	pTAmCAT_313_9			0.746479	0.767418	0.696979	0.736895
chlorophyll b	pGGmCAA_217_1			0.746479	0.752293	0.877871	0.859125
chlorophyll b	Hae_M461_3			0.746479	0.761354	0.98031	0.981084
chlorophyll b	pGGmCAA_154_9			0.751887	0.760733	0.909009	0.901414
chlorophyll b	Mse_M326_4			0.757373	0.761354	0.696195	0.704256
chlorophyll b	pGGmCAA_222_4			0.757373	0.761354	0.745904	0.753077
chlorophyll b	pGGmCAA_287_4	A-06	48.3	0.757373	0.761354	0.774632	0.768165
chlorophyll b	Mse_M342_8			0.757373	0.761354	0.782125	0.787092
chlorophyll b	Mse_M366_1			0.757373	0.761354	0.815452	0.817845
chlorophyll b	pTAmCAT_219_1			0.757373	0.761354	0.83565	0.823947
chlorophyll b	Alu_M398_6			0.757373	0.761354	0.961081	0.962112
chlorophyll b	Mse_M338_4			0.781958	0.780474	0.611986	0.626939
chlorophyll b	pTAmCAC_165_6	A-10	78	0.781958	0.780474	0.662894	0.669726
chlorophyll b	pTAmCAC_184_7			0.781958	0.780474	0.782125	0.796432
chlorophyll b	Rsa_M272_4			0.781958	0.780474	0.843846	0.848376
chlorophyll b	pTAmCAC_314_3	A-10	54.9	0.781958	0.780474	0.947015	0.965178
chlorophyll b	Rsa_M124_4			0.784824	0.780474	0.979959	0.964884
chlorophyll b	Brms43	A-03	49.2	0.7868	0.755216	0.574933	1		chlorophyll-a
chlorophyll b	pTAmCAC_221_6	A-07	22.3	0.803598	0.799431	0.90508	0.901414
chlorophyll b	Mse_M257_5	A-08	27.8	0.809077	0.804781	0.64503	0.626939
chlorophyll b	pGGmCAA_191_6			0.809077	0.80467	0.64503	0.643221
chlorophyll b	Alu_M342_5			0.809077	0.80467	0.902609	0.895378
chlorophyll b	Rsa_M467_2			0.809077	0.80467	0.904727	0.895378
chlorophyll b	pTAmCAC_236_7			0.809077	0.80467	0.914054	0.909334
chlorophyll b	pTAmCAC_254_1	A-06	35.8	0.809077	0.80467	0.909009	0.932326
chlorophyll b	pGGmCAA_328_4	A-09	70.6	0.809077	0.80467	0.978288	0.967412
chlorophyll b	pTAmCAT_149_3			0.817072	0.812823	0.694534	0.704256
chlorophyll b	Alu_M377_2	A-03	4.5	0.817072	0.812823	0.812717	0.796432
chlorophyll b	pTAmCAT_143_8			0.817072	0.812823	0.83565	0.823947
chlorophyll b	Rsa_M406_7	A-08	40.8	0.817072	0.812823	0.909009	0.932326
chlorophyll b	pTAmCAT_240_2	A-05	54.2	0.829985	0.824857	0.440714	0.499758	<0.05
chlorophyll b	pTAmCAC_288_2	A-08	68.1	0.829985	0.825835	0.774632	0.753077
chlorophyll b	pTAmCAT_201_4			0.832639	0.828376	0.749948	0.753077
chlorophyll b	Rsa_M382_7			0.843989	0.844222	0.843846	0.859125	<0.05
chlorophyll b	Mse_M359_2			0.843989	0.844222	0.1215	0.1446
chlorophyll b	Rsa_M268_8	A-10	78.7	0.843989	0.844222	0.606583	0.59538
chlorophyll b	Hae_M288_8			0.843989	0.844222	0.611986	0.626939
chlorophyll b	pGGmCAA_418_4			0.843989	0.844222	0.735236	0.753077
chlorophyll b	pTAmCAT_391_7			0.843989	0.844222	0.80013	0.807901
chlorophyll b	pTAmCAT_99_3			0.843989	0.844222	0.843984	0.859125
chlorophyll b	Mse_M443_1			0.843989	0.844222	0.908945	0.909334
chlorophyll b	pTAmCAT_210_7			0.843989	0.780474	0.9824	0.965178
chlorophyll b	pGGmCAA_124_6			0.856834	0.857064	0.440714	0.499758
chlorophyll b	pTAmCAC_270_9			0.856834	0.857064	0.58968	0.59538
chlorophyll b	Alu_M450_6	A-09	98.8	0.866965	0.86566	0.6084	0.620862		chlorophyll-a, chlorophyll-b
chlorophyll b	pTAmCAT_340_0			0.866965	0.86566	0.83565	0.845136
chlorophyll b	pTAmCAT_115_7	A-09	60.5	0.866965	0.86566	0.909009	0.895378
chlorophyll b	pTAmCAC_101_7	A-06	45	0.868753	0.86566	0.843846	0.848376
chlorophyll b	pTAmCAT_170_2			0.868753	0.86566	0.843846	0.848376
chlorophyll b	Hae_M269_8	A-02	88.4	0.868753	0.86566	0.984611	0.971262
chlorophyll b	pTAmCAT_159_3			0.885278	0.86566	0.757251	0.753077	<0.05
chlorophyll b	Mse_M354_6	A-03	6.7	0.890595	0.890926	0.611986	0.603918
chlorophyll b	pGGmCAA_170_7	A-02	69.5	0.890595	0.890926	0.961081	0.975317
chlorophyll b	pGGmCAA_259_6			0.896681	0.896461	0.611986	0.620862
chlorophyll b	Brms34	A-05	86.1	0.906769	0.906877	0.7945	1
chlorophyll b	Rsa_M335_3			0.910374	0.910046	0.773773	0.758683
chlorophyll b	Mse_M124_1			0.910433	0.910651	0.782125	0.758683
chlorophyll b	pTAmCAT_179_0	A-02	9.7	0.913464	0.913572	0.843984	0.859125	<0.05
chlorophyll b	pTAmCAC_87_3			0.913464	0.913572	0.954337	0.953015
chlorophyll b	pTAmCAC_330_2			0.937725	0.938044	0.675796	0.669726
chlorophyll b	pGGmCAA_233_5			0.937725	0.938001	0.696979	0.719714
chlorophyll b	Hae_M141_0	A-06	95.8	0.937725	0.938001	0.84081	0.842602
chlorophyll b	pTAmCAC_115_8	A-02	66.7	0.937725	0.938001	0.9824	0.987196
chlorophyll b	pGGmCAA_199_1	A-03	49.7	0.943791	0.943897	0.64503	0.626939
chlorophyll b	Br63	A-03		0.953867	0.9571	0.574933	1
chlorophyll b	Alu_M311_0			0.955939	0.958384	0.757415	0.758683
chlorophyll b	pTAmCAT_167_8	A-07	17.7	0.955939	0.959589	0.909009	0.932326
chlorophyll b	pTAmCAT_310_7			0.955939	0.958384	0.9926	0.978213
chlorophyll b	Br27	A-03		0.957	0.9571	0.9658	1
chlorophyll b	pGGmCAA_81_0			0.960785	0.9612	0.782125	0.796432
chlorophyll b	pTAmCAT_66_2	A-04	20.2	0.963454	0.96366	0.782125	0.768165
chlorophyll b	pGGmCAA_93_0			0.963454	0.96366	0.955391	0.932326
chlorophyll b	Hae_M324_8			0.971387	0.972102	0.440714	0.499758
chlorophyll b	pGGmCAA_78_7	A-04	28.4	0.971387	0.972102	0.902609	0.901414
chlorophyll b	Hae_M396_5			0.978202	0.977795	0.606583	0.603918
chlorophyll b	Hae_M294_2	A-05	39.5	0.980268	0.981276	0.606583	0.603918
chlorophyll b	pTAmCAC_294_9			0.980268	0.981276	0.80013	0.820481
chlorophyll b	pGGmCAA_116_3			0.984552	0.984	0.440714	0.503909
chlorophyll b	pTAmCAC_60_8			0.985	0.984	0.7128	0.719714
Metabolite	Marker	Linkage group	Marker position, (cM)	Model (1)	Model (3)	Model (2)	Model (4)	RF	QTL
lutein	pTAmCAT_173_7			0.00161595	0.00161595	0.439609	0.46656	<0.05
lutein	Mse_M251_3			0.00161595	0.00161595	0.1215	0.2025
lutein	Alu_M476_0			0.0030294	0.0030294	0.406157	0.367971	<0.05
lutein	pGGmCAA_180_5			0.009963	0.009963	0.2187	0.212625
lutein	Hae_M458_5			0.009963	0.009963	0.59238	0.589275
lutein	pTAmCAC_273_0	A-02	84.5	0.009963	0.009963	0.64773	0.643674
lutein	Br378	A-05	64.3	0.015232	0.015232	0.566067	1	<0.05
lutein	pTAmCAC_192_8			0.0222649	0.022113	0.58806	0.545014
lutein	Mse_M455_7			0.0222649	0.022113	0.756631	0.751015
lutein	Hae_M237_0			0.02673	0.02673	0.439609	0.484988
lutein	Hae_M341_0			0.02673	0.02673	0.787753	0.778664
lutein	pTAmCAT_75_9			0.0277714	0.0277714	0.439609	0.440437	<0.05
lutein	pTAmCAC_148_3	A-03	62.4	0.0277714	0.0277714	0.439609	0.46656	<0.05	Lutein
lutein	Hae_M356_5			0.0277714	0.0277714	0.559684	0.511819
lutein	Alu_M258_1			0.0277714	0.0277714	0.83745	0.802216
lutein	Mse_M308_8			0.02916	0.02916	0.938141	0.91804
lutein	Br321	A-09	98.7	0.0378	0.0345333	0.36372	0.45416	<0.05	Lutein
lutein	pTAmCAC_181_4			0.0385941	0.0385941	0.439609	0.46656
lutein	Mse_M476_5			0.0385941	0.0385941	0.64773	0.651293
lutein	pTAmCAT_199_5			0.03915	0.03915	0.783587	0.777421
lutein	Br13	A-08		0.0401333	0.0345333	0.183867	0.183867
lutein	pTAmCAT_156_3			0.0422053	0.0434842	0.59238	0.589275
lutein	Alu_M190_6	A-08	6.1	0.05589	0.05589	0.740297	0.751015
lutein	pTAmCAC_357_2			0.06075	0.06075	0.59238	0.589275
lutein	Alu_M175_5			0.06075	0.06075	0.91184	0.904897
lutein	pGGmCAA_87_9			0.0633913	0.06318	0.487013	0.483887	<0.05
lutein	Hae_M199_0			0.064152	0.06318	0.59238	0.589275
lutein	pTAmCAC_94_6			0.064152	0.06318	0.686351	0.673887
lutein	Mse_M146_3			0.0691615	0.0666	0.616472	0.620211
lutein	Mse_575_0	A-07	40.2	0.07209	0.0697645	0.439609	0.46656
lutein	Mse_M121_1			0.07209	0.0697645	0.606125	0.602827
lutein	pTAmCAC_90_2	A-08	110	0.07209	0.0697645	0.646704	0.634325
lutein	pTAmCAC_315_9			0.07209	0.0697645	0.963329	0.983
lutein	Mse_M232_6			0.0759375	0.0751781	0.615453	0.620211
lutein	pTAmCAT_127_1	A-04	9.1	0.0759375	0.0666	0.64773	0.626141
lutein	pTAmCAT_325_6	A-01	2.4	0.0800471	0.0807618	0.499407	0.511819
lutein	pTAmCAC_186_5			0.0800471	0.0807618	0.499407	0.511819
lutein	Hae_M391_7	A-03	42.7	0.0860351	0.0837711	0.606125	0.620211		Lutein
lutein	Alu_M408_4			0.0860351	0.0837711	0.64773	0.643674
lutein	pGGmCAA_383_3			0.0860351	0.0837711	0.64773	0.643674
lutein	pTAmCAT_121_3			0.0888868	0.0837711	0.64773	0.643674
lutein	Br46	A-01		0.0924	0.0924	0.224	1
lutein	Brms50	A-03		0.10136	0.10136	0.36372	0.5192
lutein	Hae_M421_8			0.106546	0.106546	0.616472	0.620211
lutein	pGGmCAA_171_9	A-03	104.2	0.107276	0.107527	0.700612	0.70061
lutein	Rsa_M421_2			0.107276	0.107868	0.755491	0.751015
lutein	Na10D09	A-04	56.1	0.1124	0.1124	0.183867	0.183867
lutein	F3H-SSR2	A-03	99.3	0.1124	0.1124	0.8008	1
lutein	Br323	A-02	35.1	0.12145	0.1162	0.26544	0.3318
lutein	Mse_M453_0			0.127151	0.127151	0.64773	0.664706
lutein	pGGmCAA_189_3			0.127151	0.127151	0.940513	0.942566
lutein	Mse_M472_5			0.13338	0.13338	0.406157	0.367971
lutein	Rsa_M346_4			0.13338	0.13338	0.499407	0.511819
lutein	pGGmCAA_335_2			0.146328	0.144743	0.477548	0.483887	<0.05
lutein	pTAmCAC_398_5			0.171134	0.171651	0.700612	0.708711
lutein	Mse_M197_3			0.179719	0.179719	0.995	0.975529
lutein	pTAmCAT_270_9			0.18523	0.18523	0.755491	0.751015	<0.05
lutein	pGGmCAA_95_8	A-02	85.3	0.18523	0.18523	0.499407	0.499085
lutein	Hae_M400_8			0.18523	0.18523	0.71186	0.720243
lutein	Alu_M357_1	A-01	60.3	0.18523	0.18523	0.84507	0.853014
lutein	pTAmCAT_338_0			0.18523	0.18523	0.963329	0.956409
lutein	pTAmCAC_307_4			0.186447	0.186889	0.64773	0.643674
lutein	Mse_M374_2			0.186447	0.18675	0.906188	0.893345
lutein	pTAmCAT_417_0			0.199342	0.199342	0.914638	0.91804	<0.05
lutein	pTAmCAT_151_9			0.199342	0.199342	0.64773	0.650366
lutein	pTAmCAT_252_1	A-10	77.8	0.199342	0.199342	0.84507	0.853014
lutein	pTAmCAC_157_8			0.199342	0.199342	0.954979	0.956409
lutein	Hae_M285_6			0.20898	0.209385	0.8019	0.802216
lutein	pTAmCAC_228_0			0.217107	0.217107	0.804636	0.800531
lutein	Rsa_M385_1			0.217157	0.217543	0.646704	0.620211
lutein	Alu_M487_5	A-01	61.6	0.217157	0.217543	0.84507	0.853014
lutein	pTAmCAC_99_0	A-03	116.9	0.220173	0.221645	0.686351	0.664706	<0.05
lutein	pGGmCAA_258_1			0.220173	0.221645	0.5103	0.511819
lutein	pTAmCAT_61_1			0.220173	0.221645	0.84507	0.878784
lutein	Na12h07	A-06	52	0.222444	0.222444	0.36372	1
lutein	pTAmCAC_290_9	A-03	1.2	0.223778	0.223778	0.83745	0.825283		Lutein
lutein	Br7	A-01		0.23912	0.23912	0.183867	0.183867
lutein	pTAmCAT_315_0			0.240141	0.235252	0.783633	0.771479
lutein	pTAmCAC_210_5			0.252861	0.249596	0.663677	0.643674
lutein	pGGmCAA_210_2			0.27038	0.235252	0.439609	0.46656
lutein	pTAmCAC_198_1			0.27038	0.27038	0.798149	0.802216
lutein	pTAmCAT_263_6	A-10	81	0.274725	0.273713	0.671959	0.643674
lutein	Rsa_M241_6			0.290268	0.290601	0.979722	0.975529
lutein	Alu_M263_6	A-08	0	0.308735	0.314342	0.644478	0.634325
lutein	pTAmCAT_136_1			0.308735	0.312744	0.646704	0.634325
lutein	pTAmCAT_356_1			0.308735	0.312744	0.924904	0.937887
lutein	pGGmCAA_181_4			0.308735	0.312744	0.963329	0.956409
lutein	pTAmCAC_168_3	A-10	80.4	0.308735	0.312744	0.993589	0.975529
lutein	Mse_M356_4			0.314756	0.314503	0.663677	0.664706
lutein	Rsa_M415_5	A-08	3.7	0.314756	0.314503	0.700612	0.720243
lutein	pTAmCAT_209_8			0.314756	0.314503	0.755491	0.758534
lutein	pTAmCAT_54_2	A-04	155.1	0.314756	0.314503	0.84507	0.843557
lutein	pTAmCAT_292_7			0.314756	0.314503	0.8748	0.864519
lutein	pTAmCAT_243_3			0.314756	0.314503	0.909018	0.904897
lutein	pTAmCAT_278_6			0.314756	0.314503	0.963329	0.969381
[truncated: 994 more rows]
